# Supplementary material for: Process development for the continuous production of heterologous proteins by the industrial yeast, Komagataella phaffii
Source: Biotechnol Bioeng. 2018 Oct 24;115(12):2962–73. doi: 10.1002/bit.26846 (PMC6283250; doi:10.1002/bit.26846)
Supplement: Supplementary file 2 — Supporting information [file BIT-115-2962-s002.xlsx]

## Sheet: Sheet1
g/l	Salt_ml	NH4_2_PO4_g_L	KCl_g_L	MgSO4_7_H2O_g_L	FeSO4_7_H2O_g_L	CaCl2_2_H2O_g_L	glucose_g_L	sorbitol_g_L
individual 1	4.6	15.5661	3.80433	10.6314	0.0226383	0.0612438	37.3379	8.46826
individual 2	4.6	8.15473	1.93053	13.2474	0.0513217	0.0217715	31.2349	8.26495
individual 3	4.6	8.886	0.709897	11.2699	0.368657	0.0922181	18.2136	22.6901
individual 4	4.6	23.7684	3.64496	7.50472	0.0635825	0.0860151	18.2352	36.2546
individual 5	4.6	21.6815	3.7492	4.86645	0.373282	0.066726	17.405	9.13746
individual 6	4.6	20.2949	2.31311	7.98756	0.0972111	0.0766948	29.0861	22.8511
individual 7	4.6	12.4842	2.33805	0.594257	0.0398697	0.0493179	13.3486	22.0385
individual 8	4.6	10.4227	2.82363	4.95779	0.114218	0.0960306	28.5638	7.91852
individual 9	4.6	13.0003	3.7992	7.90529	0.290889	0.0219393	28.055	25.8878
individual 10	4.6	13.5326	2.70893	5.00701	0.487122	0.0787398	9.2807	11.4868
individual 11	4.6	8.25827	0.773175	3.67036	0.289998	0.0566535	39.5637	37.1056
individual 12	4.6	11.5161	0.612903	2.37097	0.0974194	0.0535484	25.3226	10.6452
