# Supplementary material for: Process development for the continuous production of heterologous proteins by the industrial yeast, Komagataella phaffii
Source: Biotechnol Bioeng. 2018 Oct 24;115(12):2962–73. doi: 10.1002/bit.26846 (PMC6283250; doi:10.1002/bit.26846)
Supplement: Supplementary file 3 — Supporting information [file BIT-115-2962-s003.xml]

<?xml version="1.0" encoding="UTF-8"?>
<sbml xmlns:rdf="http://www.w3.org/1999/02/22-rdf-syntax-ns#" xmlns:dc="http://purl.org/dc/elements/1.1/" xmlns:dcterms="http://purl.org/dc/terms/" xmlns:vCard="http://www.w3.org/2001/vcard-rdf/3.0#" xmlns:bqbiol="http://biomodels.net/biology-qualifiers/" xmlns:bqmodel="http://biomodels.net/model-qualifiers/" xmlns="http://www.sbml.org/sbml/level2/version4" level="2" version="4">
  <model metaid="meta_Kp1" id="Kp1">
    <notes>
      <body xmlns="http://www.w3.org/1999/xhtml">
        <p>This SBML representation of the K. phaffi metabolic network is made available under the Creative Commons Attribution-Share Alike 3.0 Unported Licence (see www.creativecommons.org).</p>
      </body>
    </notes>
    <annotation>
      <rdf:RDF xmlns:rdf="http://www.w3.org/1999/02/22-rdf-syntax-ns#" xmlns:dc="http://purl.org/dc/elements/1.1/" xmlns:dcterms="http://purl.org/dc/terms/" xmlns:vCard="http://www.w3.org/2001/vcard-rdf/3.0#" xmlns:bqbiol="http://biomodels.net/biology-qualifiers/" xmlns:bqmodel="http://biomodels.net/model-qualifiers/">
        <rdf:Description rdf:about="#meta_Kp1">
          <dc:creator>
            <rdf:Bag>
              <rdf:li rdf:parseType="Resource">
                <vCard:N rdf:parseType="Resource">
                  <vCard:Family>Cankorur-Cetinkaya</vCard:Family>
                  <vCard:Given>Ayca</vCard:Given>
                </vCard:N>
                <vCard:EMAIL>ac916@cam.ac.uk</vCard:EMAIL>
                <vCard:ORG rdf:parseType="Resource">
                  <vCard:Orgname>University of Cambridge</vCard:Orgname>
                </vCard:ORG>
              </rdf:li>
              <rdf:li rdf:parseType="Resource">
                <vCard:N rdf:parseType="Resource">
                  <vCard:Family>Dikicioglu</vCard:Family>
                  <vCard:Given>Duygu</vCard:Given>
                </vCard:N>
                <vCard:EMAIL>dd345@cam.ac.uk</vCard:EMAIL>
                <vCard:ORG rdf:parseType="Resource">
                  <vCard:Orgname>University of Cambridge</vCard:Orgname>
                </vCard:ORG>
              </rdf:li>
              <rdf:li rdf:parseType="Resource">
                <vCard:N rdf:parseType="Resource">
                  <vCard:Family>Oliver</vCard:Family>
                  <vCard:Given>Steve</vCard:Given>
                </vCard:N>
                <vCard:EMAIL>steve.oliver@bioc.cam.ac.uk</vCard:EMAIL>
                <vCard:ORG rdf:parseType="Resource">
                  <vCard:Orgname>University of Cambridge</vCard:Orgname>
                </vCard:ORG>
              </rdf:li>
            </rdf:Bag>
          </dc:creator>
          <dcterms:created rdf:parseType="Resource">
            <dcterms:W3CDTF>2016-02-20T10:30:10Z</dcterms:W3CDTF>
          </dcterms:created>
          <dcterms:modified rdf:parseType="Resource">
            <dcterms:W3CDTF>2016-08-20T14:50:52Z</dcterms:W3CDTF>
          </dcterms:modified>
          <bqbiol:is>
            <rdf:Bag>
              <rdf:li rdf:resource="http://identifiers.org/taxonomy/644223"/>
            </rdf:Bag>
          </bqbiol:is>
        </rdf:Description>
      </rdf:RDF>
    </annotation>
    <listOfUnitDefinitions>
      <unitDefinition id="volume">
        <listOfUnits>
          <unit kind="dimensionless" exponent="1" scale="0" multiplier="1"/>
        </listOfUnits>
      </unitDefinition>
      <unitDefinition id="substance">
        <listOfUnits>
          <unit kind="dimensionless" exponent="1" scale="0" multiplier="1"/>
        </listOfUnits>
      </unitDefinition>
      <unitDefinition id="time">
        <listOfUnits>
          <unit kind="dimensionless" exponent="1" scale="0" multiplier="1"/>
        </listOfUnits>
      </unitDefinition>
    </listOfUnitDefinitions>
    <listOfSpeciesTypes>
      <speciesType id="t_0001" name="(-)-Ureidoglycolate"/>
      <speciesType id="t_0002" name="(13Z)-icosenoyl-CoA"/>
      <speciesType id="t_0003" name="(1S,2R)-Indoleglycerolphosphate"/>
      <speciesType id="t_0004" name="(2E)-Octadecenoyl-[acp]"/>
      <speciesType id="t_0005" name="(2R)-homocitrate"/>
      <speciesType id="t_0006" name="(2R,3S)-3-Isopropylmalate"/>
      <speciesType id="t_0007" name="(2S)-2-Isopropyl-3-oxosuccinate"/>
      <speciesType id="t_0008" name="(2S)-2-Isopropylmalate"/>
      <speciesType id="t_0009" name="(3R)-3-Hydroxybutanoyl-[acp]"/>
      <speciesType id="t_0010" name="(3R)-3-Hydroxydecanoyl-[acp]"/>
      <speciesType id="t_0011" name="(3R)-3-Hydroxyoctanoyl-[acp]"/>
      <speciesType id="t_0012" name="(3R)-3-Hydroxypalmitoyl-[acp]"/>
      <speciesType id="t_0013" name="(3R)-3-Hydroxytetradecanoyl-[acp]"/>
      <speciesType id="t_0014" name="(9Z)-Octadecenoicacid"/>
      <speciesType id="t_0015" name="(9Z)-Octadecenoyl-CoA"/>
      <speciesType id="t_0016" name="(9Z,12Z)-Octadecadienoicacid"/>
      <speciesType id="t_0017" name="(9Z,12Z)-Octadecadienoyl-CoA"/>
      <speciesType id="t_0018" name="(9Z,12Z,15Z)-Octadecatrienoicacid"/>
      <speciesType id="t_0019" name="(9Z,12Z,15Z)-Octadecatrienoyl-CoA"/>
      <speciesType id="t_0020" name="(Glc)1(GlcNAc)2(Man)9(Asn)1"/>
      <speciesType id="t_0021" name="(Glc)1(GlcNAc)2(Man)9(PP-Dol)1"/>
      <speciesType id="t_0022" name="(Glc)2(GlcNAc)2(Man)9(Asn)1"/>
      <speciesType id="t_0023" name="(Glc)2(GlcNAc)2(Man)9(PP-Dol)1"/>
      <speciesType id="t_0024" name="(Glc)3(GlcNAc)2(Man)9(Asn)1"/>
      <speciesType id="t_0025" name="(Glc)3(GlcNAc)2(Man)9(PP-Dol)1"/>
      <speciesType id="t_0026" name="(GlcNAc)2(Man)1(PP-Dol)1"/>
      <speciesType id="t_0027" name="(GlcNAc)2(Man)2(PP-Dol)1"/>
      <speciesType id="t_0028" name="(GlcNAc)2(Man)3(PP-Dol)1"/>
      <speciesType id="t_0029" name="(GlcNAc)2(Man)4(PP-Dol)1"/>
      <speciesType id="t_0030" name="(GlcNAc)2(Man)5(Asn)1"/>
      <speciesType id="t_0031" name="(GlcNAc)2(Man)5(PP-Dol)1"/>
      <speciesType id="t_0032" name="(GlcNAc)2(Man)6(PP-Dol)1"/>
      <speciesType id="t_0033" name="(GlcNAc)2(Man)7(PP-Dol)1"/>
      <speciesType id="t_0034" name="(GlcNAc)2(Man)8(PP-Dol)1"/>
      <speciesType id="t_0035" name="(GlcNAc)2(Man)9(Asn)1"/>
      <speciesType id="t_0036" name="(GlcNAc)2(Man)9(PP-Dol)1"/>
      <speciesType id="t_0037" name="(Indol-3-yl)acetamide"/>
      <speciesType id="t_0038" name="(R)(-)-Allantoin"/>
      <speciesType id="t_0039" name="(R)-2,3-Dihydroxy-3-methylbutanoate"/>
      <speciesType id="t_0040" name="(R)-2,3-Dihydroxy-3-methylpentanoate"/>
      <speciesType id="t_0041" name="(R)-3-Hydroxy-3-methyl-2-oxopentanoate"/>
      <speciesType id="t_0042" name="(R)-3-Hydroxydodecanoyl-[acp]"/>
      <speciesType id="t_0043" name="(R)-3-Hydroxyhexanoyl-[acp]"/>
      <speciesType id="t_0044" name="(R)-4'-Phosphopantothenoyl-L-cysteine"/>
      <speciesType id="t_0045" name="(R)-5-Diphosphomevalonate"/>
      <speciesType id="t_0046" name="(R)-5-Phosphomevalonate"/>
      <speciesType id="t_0047" name="(R)-Lactate"/>
      <speciesType id="t_0048" name="(R)-Mevalonate"/>
      <speciesType id="t_0049" name="(R)-Pantetheine4'-phosphate"/>
      <speciesType id="t_0050" name="(R)-Pantoate"/>
      <speciesType id="t_0051" name="(R)-S-Lactoylglutathione"/>
      <speciesType id="t_0052" name="(S)(+)-Allantoin"/>
      <speciesType id="t_0053" name="(S)-1-Pyrroline-5-carboxylate"/>
      <speciesType id="t_0054" name="(S)-2,3-Epoxysqualene"/>
      <speciesType id="t_0055" name="(S)-2-Aceto-2-hydroxybutanoate"/>
      <speciesType id="t_0056" name="(S)-2-Acetolactate"/>
      <speciesType id="t_0057" name="(S)-3-Hydroxy-3-methylglutaryl-CoA"/>
      <speciesType id="t_0058" name="(S)-3-Hydroxybutanoyl-CoA"/>
      <speciesType id="t_0059" name="(S)-3-Hydroxydodecanoyl-CoA"/>
      <speciesType id="t_0060" name="(S)-3-Hydroxyhexadecanoyl-CoA"/>
      <speciesType id="t_0061" name="(S)-3-Hydroxytetradecanoyl-CoA"/>
      <speciesType id="t_0062" name="(S)-3-Methyl-2-oxopentanoicacid"/>
      <speciesType id="t_0063" name="(S)-Dihydroorotate"/>
      <speciesType id="t_0064" name="(S)-Hydroxydecanoyl-CoA"/>
      <speciesType id="t_0065" name="(S)-Hydroxyhexanoyl-CoA"/>
      <speciesType id="t_0066" name="(S)-Hydroxyoctanoyl-CoA"/>
      <speciesType id="t_0067" name="(S)-Lactate"/>
      <speciesType id="t_0068" name="(S)-Malate"/>
      <speciesType id="t_0069" name="(S)-Methylmalonatesemialdehyde"/>
      <speciesType id="t_0070" name="[Dihydrolipoyllysine-residueacetyltransferase]S-acetyldihydrolipoyllysine"/>
      <speciesType id="t_0071" name="1-(2-Carboxyphenylamino)-1-deoxy-D-ribulose5-phosphate"/>
      <speciesType id="t_0072" name="1-(5-Phospho-D-ribosyl)-5-amino-4-imidazolecarboxylate"/>
      <speciesType id="t_0073" name="1-(5-Phospho-D-ribosyl)-ATP"/>
      <speciesType id="t_0074" name="1-(5'-Phosphoribosyl)-5-amino-4-(N-succinocarboxamide)-imidazole"/>
      <speciesType id="t_0075" name="1-(5'-Phosphoribosyl)-5-amino-4-imidazolecarboxamide"/>
      <speciesType id="t_0076" name="1-(5'-Phosphoribosyl)-5-formamido-4-imidazolecarboxamide"/>
      <speciesType id="t_0077" name="1,2-Diacyl-sn-glycerol"/>
      <speciesType id="t_0078" name="1,2-Diacyl-sn-glycerol3-phosphate"/>
      <speciesType id="t_0079" name="1,2-Dihydroxy-5-(methylthio)pent-1-en-3-one"/>
      <speciesType id="t_0080" name="1,3-beta-D-Glucan"/>
      <speciesType id="t_0081" name="1,3-Diaminopropane"/>
      <speciesType id="t_0082" name="10-Formyltetrahydrofolate"/>
      <speciesType id="t_0083" name="14-Demethyllanosterol"/>
      <speciesType id="t_0084" name="1-Acyl-sn-glycero-3-phosphocholine"/>
      <speciesType id="t_0085" name="1-Acyl-sn-glycero-3-phosphoethanolamine"/>
      <speciesType id="t_0086" name="1-Acyl-sn-glycerol3-phosphate"/>
      <speciesType id="t_0087" name="1-Diphosinositolpentakisphosphate"/>
      <speciesType id="t_0088" name="1D-myo-Inositol1,3,4,5,6-pentakisphosphate"/>
      <speciesType id="t_0089" name="1D-myo-Inositol1,3,4,5-tetrakisphosphate"/>
      <speciesType id="t_0090" name="1D-myo-Inositol1,4,5,6-tetrakisphosphate"/>
      <speciesType id="t_0091" name="1D-myo-Inositol1,5-bis(diphosphate)2,3,4,6-tetrakisphosphate"/>
      <speciesType id="t_0092" name="1D-myo-Inositol3-phosphate"/>
      <speciesType id="t_0093" name="1-Methylnicotinamide"/>
      <speciesType id="t_0094" name="1-Palmitoylglycerol3-phosphate"/>
      <speciesType id="t_0095" name="1-Phosphatidyl-1D-myo-inositol3-phosphate"/>
      <speciesType id="t_0096" name="1-Phosphatidyl-1D-myo-inositol4-phosphate"/>
      <speciesType id="t_0097" name="1-Phosphatidyl-D-myo-inositol"/>
      <speciesType id="t_0098" name="1-Phosphatidyl-D-myo-inositol3,5-bisphosphate"/>
      <speciesType id="t_0099" name="1-Phosphatidyl-D-myo-inositol4,5-bisphosphate"/>
      <speciesType id="t_0100" name="2-(2-Carboxy-4-methylthiazol-5-yl)ethylphosphate"/>
      <speciesType id="t_0101" name="2-(alpha-Hydroxyethyl)thiaminediphosphate"/>
      <speciesType id="t_0102" name="2-(Formamido)-N1-(5'-phosphoribosyl)acetamidine"/>
      <speciesType id="t_0103" name="2,3-Diketo-5-methylthiopentyl-1-phosphate"/>
      <speciesType id="t_0104" name="2,5-Diamino-6-(5'-triphosphoryl-3',4'-trihydroxy-2'-oxopentyl)-amino-4-oxopyrimidine"/>
      <speciesType id="t_0105" name="2,5-Diamino-6-hydroxy-4-(5'-phosphoribosylamino)-pyrimidine"/>
      <speciesType id="t_0106" name="2,5-diamino-6-ribitylamino-4(3H)-pyrimidinone5'-phosphate"/>
      <speciesType id="t_0107" name="2,5-Diaminopyrimidinenucleosidetriphosphate"/>
      <speciesType id="t_0108" name="2-Acetolactate"/>
      <speciesType id="t_0109" name="2-Amino-3-carboxymuconatesemialdehyde"/>
      <speciesType id="t_0110" name="2-Amino-4-hydroxy-6-(erythro-1,2,3-trihydroxypropyl)dihydropteridinetriphospate"/>
      <speciesType id="t_0111" name="2-Amino-4-hydroxy-6-hydroxymethyl-7,8-dihydropteridinediphosphate"/>
      <speciesType id="t_0112" name="2-Amino-4-hydroxy-6-hydroxymethyl-7,8-dihydropteridinone"/>
      <speciesType id="t_0113" name="2-Dehydro-3-deoxy-D-arabino-heptonate7-phosphate"/>
      <speciesType id="t_0114" name="2-Dehydropantoate"/>
      <speciesType id="t_0115" name="2-Deoxy-D-glucose"/>
      <speciesType id="t_0116" name="2-Deoxy-D-glucose6-phosphate"/>
      <speciesType id="t_0117" name="2-Deoxy-D-ribose1-phosphate"/>
      <speciesType id="t_0118" name="2-Deoxy-D-ribose5-phosphate"/>
      <speciesType id="t_0119" name="2-Hexaprenyl-3-methyl-5-hydroxy-6-methoxy-1,4-benzoquinone"/>
      <speciesType id="t_0120" name="2-Hexaprenyl-3-methyl-6-methoxy-1,4-benzoquinone"/>
      <speciesType id="t_0121" name="2-Hexaprenyl-6-methoxy-1,4-benzoquinone"/>
      <speciesType id="t_0122" name="2-Hexaprenyl-6-methoxyphenol"/>
      <speciesType id="t_0123" name="2-Hydroxyphenylacetate"/>
      <speciesType id="t_0124" name="2-Isopropylmaleate"/>
      <speciesType id="t_0125" name="2-methyl-1-butanol"/>
      <speciesType id="t_0126" name="2-Methyl-4-amino-5-hydroxymethylpyrimidinediphosphate"/>
      <speciesType id="t_0127" name="2-Methylbutanal"/>
      <speciesType id="t_0128" name="2-Oxo-3-hydroxy-4-phosphobutanoate"/>
      <speciesType id="t_0129" name="2-Oxoadipate"/>
      <speciesType id="t_0130" name="2-Oxobutanoate"/>
      <speciesType id="t_0131" name="2-Oxoglutarate"/>
      <speciesType id="t_0132" name="2-Phenylacetamide"/>
      <speciesType id="t_0133" name="2-Phenylethanol"/>
      <speciesType id="t_0134" name="2-Phospho-D-glycerate"/>
      <speciesType id="t_0135" name="2-trans-Dodecenoyl-CoA"/>
      <speciesType id="t_0136" name="3-(4-Hydroxyphenyl)pyruvate"/>
      <speciesType id="t_0137" name="3-(Imidazol-4-yl)-2-oxopropylphosphate"/>
      <speciesType id="t_0138" name="3,4-Dihydroxy-2-butanone4-phosphate"/>
      <speciesType id="t_0139" name="3',5'-CyclicAMP"/>
      <speciesType id="t_0140" name="3',5'-CyclicGMP"/>
      <speciesType id="t_0141" name="3-Aminopropanal"/>
      <speciesType id="t_0142" name="3-Dehydroquinate"/>
      <speciesType id="t_0143" name="3-Dehydroshikimate"/>
      <speciesType id="t_0144" name="3-Dehydrosphinganine"/>
      <speciesType id="t_0145" name="3-Hexaprenyl-4,5-dihydroxybenzoate"/>
      <speciesType id="t_0146" name="3-Hexaprenyl-4-hydroxy-5-methoxybenzoate"/>
      <speciesType id="t_0147" name="3-Hexaprenyl-4-hydroxybenzoate"/>
      <speciesType id="t_0148" name="3-Hydroxy-3-methyl-2-oxobutanoicacid"/>
      <speciesType id="t_0149" name="3-Hydroxyanthranilate"/>
      <speciesType id="t_0150" name="3-Hydroxydocosanoyl-CoA"/>
      <speciesType id="t_0151" name="3-Hydroxyeicosanoyl-CoA"/>
      <speciesType id="t_0152" name="3-Hydroxyhexacosanoyl-CoA"/>
      <speciesType id="t_0153" name="3-Hydroxy-L-kynurenine"/>
      <speciesType id="t_0154" name="3-Hydroxyoctadecanoyl-[acp]"/>
      <speciesType id="t_0155" name="3-Hydroxyoctadecanoyl-CoA"/>
      <speciesType id="t_0156" name="3-Hydroxytetracosanoyl-CoA"/>
      <speciesType id="t_0157" name="3-Indoleacetonitrile"/>
      <speciesType id="t_0158" name="3-Keto-4-methylzymosterol"/>
      <speciesType id="t_0159" name="3-Methyl-2-oxobutanoicacid"/>
      <speciesType id="t_0160" name="3-Oxodecanoyl-[acp]"/>
      <speciesType id="t_0161" name="3-Oxodecanoyl-CoA"/>
      <speciesType id="t_0162" name="3-Oxodocosanoyl-CoA"/>
      <speciesType id="t_0163" name="3-Oxododecanoyl-[acp]"/>
      <speciesType id="t_0164" name="3-Oxododecanoyl-CoA"/>
      <speciesType id="t_0165" name="3-Oxoeicosanoyl-CoA"/>
      <speciesType id="t_0166" name="3-Oxohexacosanoyl-CoA"/>
      <speciesType id="t_0167" name="3-Oxohexadecanoyl-[acp]"/>
      <speciesType id="t_0168" name="3-Oxohexanoyl-[acp]"/>
      <speciesType id="t_0169" name="3-Oxohexanoyl-CoA"/>
      <speciesType id="t_0170" name="3-Oxooctadecanoyl-[acp]"/>
      <speciesType id="t_0171" name="3-Oxooctadecanoyl-CoA"/>
      <speciesType id="t_0172" name="3-Oxooctanoyl-[acp]"/>
      <speciesType id="t_0173" name="3-Oxooctanoyl-CoA"/>
      <speciesType id="t_0174" name="3-Oxopalmitoyl-CoA"/>
      <speciesType id="t_0175" name="3-Oxopropanoate"/>
      <speciesType id="t_0176" name="3-oxotetracosanoyl-CoA"/>
      <speciesType id="t_0177" name="3-Oxotetradecanoyl-[acp]"/>
      <speciesType id="t_0178" name="3-Oxotetradecanoyl-CoA"/>
      <speciesType id="t_0179" name="3'-Phosphoadenylylsulfate"/>
      <speciesType id="t_0180" name="3-Phospho-D-glycerate"/>
      <speciesType id="t_0181" name="3-Phospho-D-glyceroylphosphate"/>
      <speciesType id="t_0182" name="3-Phosphonooxypyruvate"/>
      <speciesType id="t_0183" name="3-Sulfino-L-alanine"/>
      <speciesType id="t_0184" name="3-Sulfinylpyruvate"/>
      <speciesType id="t_0185" name="4-(2-Aminophenyl)-2,4-dioxobutanoate"/>
      <speciesType id="t_0186" name="4,4-Dimethyl-5alpha-cholesta-8,14,24-trien-3beta-ol"/>
      <speciesType id="t_0187" name="4alpha-Methylzymosterol"/>
      <speciesType id="t_0188" name="4alpha-Methylzymosterol-4-carboxylate"/>
      <speciesType id="t_0189" name="4-Amino-2-methyl-5-phosphomethylpyrimidine"/>
      <speciesType id="t_0190" name="4-Amino-4-deoxychorismate"/>
      <speciesType id="t_0191" name="4-Amino-5-hydroxymethyl-2-methylpyrimidine"/>
      <speciesType id="t_0192" name="4-Aminobenzoate"/>
      <speciesType id="t_0193" name="4-Aminobutanoate"/>
      <speciesType id="t_0194" name="4-Aminobutyraldehyde"/>
      <speciesType id="t_0195" name="4-Hydroxybenzoate"/>
      <speciesType id="t_0196" name="4-Hydroxy-L-threonine"/>
      <speciesType id="t_0197" name="4-Methyl-2-oxopentanoate"/>
      <speciesType id="t_0198" name="4-Methyl-5-(2-phosphoethyl)-thiazole"/>
      <speciesType id="t_0199" name="4-Methylthio-2-oxobutanoicacid"/>
      <speciesType id="t_0200" name="4-Phospho-L-aspartate"/>
      <speciesType id="t_0201" name="5-(2-Hydroxyethyl)-4-methylthiazole"/>
      <speciesType id="t_0202" name="5-(5-Phospho-D-ribosylaminoformimino)-1-(5-phosphoribosyl)-imidazole-4-carboxamide"/>
      <speciesType id="t_0203" name="5,10-Methenyltetrahydrofolate"/>
      <speciesType id="t_0204" name="5,10-Methylenetetrahydrofolate"/>
      <speciesType id="t_0205" name="5,7,24(28)-Ergostatrienol"/>
      <speciesType id="t_0206" name="5-Amino-6-(1-D-ribitylamino)uracil"/>
      <speciesType id="t_0207" name="5-Amino-6-(5'-phospho-D-ribitylamino)uracil"/>
      <speciesType id="t_0208" name="5-Aminolevulinate"/>
      <speciesType id="t_0209" name="5-Diphosphoinositolpentakisphosphate"/>
      <speciesType id="t_0210" name="5-Formyltetrahydrofolate"/>
      <speciesType id="t_0211" name="5-Hydroxy-2-oxo-4-ureido-2,5-dihydro-1H-imidazole-5-carboxylate"/>
      <speciesType id="t_0212" name="5-Hydroxyisourate"/>
      <speciesType id="t_0213" name="5-L-Glutamyl-L-alanine"/>
      <speciesType id="t_0214" name="5-Methyltetrahydrofolate"/>
      <speciesType id="t_0215" name="5-Methyltetrahydropteroyltri-L-glutamate"/>
      <speciesType id="t_0216" name="5'-Methylthioadenosine"/>
      <speciesType id="t_0217" name="5-O-(1-Carboxyvinyl)-3-phosphoshikimate"/>
      <speciesType id="t_0218" name="5-Oxoproline"/>
      <speciesType id="t_0219" name="5-Phospho-alpha-D-ribose1-diphosphate"/>
      <speciesType id="t_0220" name="5-Phosphoribosylamine"/>
      <speciesType id="t_0221" name="5'-Phosphoribosylglycinamide"/>
      <speciesType id="t_0222" name="5'-Phosphoribosyl-N-formylglycinamide"/>
      <speciesType id="t_0223" name="6,7-Dimethyl-8-(1-D-ribityl)lumazine"/>
      <speciesType id="t_0224" name="6-Phospho-D-gluconate"/>
      <speciesType id="t_0225" name="Acetaldehyde"/>
      <speciesType id="t_0226" name="Acetate"/>
      <speciesType id="t_0227" name="Acetoacetyl-[acp]"/>
      <speciesType id="t_0228" name="Acetoacetyl-CoA"/>
      <speciesType id="t_0229" name="Acetyl-[acp]"/>
      <speciesType id="t_0230" name="Acetyladenylate"/>
      <speciesType id="t_0231" name="Acetyl-CoA"/>
      <speciesType id="t_0232" name="Acyl-carrierprotein"/>
      <speciesType id="t_0233" name="Acylglyceronephosphate"/>
      <speciesType id="t_0234" name="Adenine"/>
      <speciesType id="t_0235" name="Adenosine"/>
      <speciesType id="t_0236" name="Adenosine3',5'-bisphosphate"/>
      <speciesType id="t_0237" name="Adenylylsulfate"/>
      <speciesType id="t_0238" name="ADP"/>
      <speciesType id="t_0239" name="ADP-5-ethyl-4-methylthiazole-2-carboxylate"/>
      <speciesType id="t_0240" name="ADP-ribose"/>
      <speciesType id="t_0241" name="Allantoate"/>
      <speciesType id="t_0242" name="all-trans-Hexaprenyldiphosphate"/>
      <speciesType id="t_0243" name="alpha,alpha-Trehalose"/>
      <speciesType id="t_0244" name="alpha,alpha'-Trehalose6-phosphate"/>
      <speciesType id="t_0245" name="Aminoacetone"/>
      <speciesType id="t_0246" name="Aminoimidazoleribotide"/>
      <speciesType id="t_0247" name="Ammonium"/>
      <speciesType id="t_0248" name="AMP"/>
      <speciesType id="t_0249" name="Anthranilate"/>
      <speciesType id="t_0250" name="Apo-[carboxylase]"/>
      <speciesType id="t_0251" name="ATP"/>
      <speciesType id="t_0252" name="beta-Alanine"/>
      <speciesType id="t_0253" name="Bicarbonate"/>
      <speciesType id="t_0254" name="Biotin"/>
      <speciesType id="t_0255" name="Biotinyl-5'-AMP"/>
      <speciesType id="t_0256" name="But-2-enoyl-[acp]"/>
      <speciesType id="t_0257" name="Butanoyl-CoA"/>
      <speciesType id="t_0258" name="Butyryl-[acp]"/>
      <speciesType id="t_0259" name="Carbamoylphosphate"/>
      <speciesType id="t_0260" name="Carbohydrates"/>
      <speciesType id="t_0261" name="Carboxybiotin-carboxyl-carrierprotein"/>
      <speciesType id="t_0262" name="Cardiolipin"/>
      <speciesType id="t_0263" name="Carnitine"/>
      <speciesType id="t_0264" name="CDP"/>
      <speciesType id="t_0265" name="CDP-choline"/>
      <speciesType id="t_0266" name="CDP-diacylglycerol"/>
      <speciesType id="t_0267" name="CDP-ethanolamine"/>
      <speciesType id="t_0268" name="Chitin"/>
      <speciesType id="t_0269" name="Chitosan"/>
      <speciesType id="t_0270" name="Choline"/>
      <speciesType id="t_0271" name="Cholinephosphate"/>
      <speciesType id="t_0272" name="Chorismate"/>
      <speciesType id="t_0273" name="Citrate"/>
      <speciesType id="t_0274" name="CMP"/>
      <speciesType id="t_0275" name="CO2"/>
      <speciesType id="t_0276" name="CoA"/>
      <speciesType id="t_0277" name="CoproporphyrinogenIII"/>
      <speciesType id="t_0278" name="Crotonoyl-CoA"/>
      <speciesType id="t_0279" name="CTP"/>
      <speciesType id="t_0280" name="Cyanideion"/>
      <speciesType id="t_0281" name="Cys-Gly"/>
      <speciesType id="t_0282" name="Cytidine"/>
      <speciesType id="t_0283" name="Cytosine"/>
      <speciesType id="t_0284" name="D-4-Hydroxy-2-oxoglutarate"/>
      <speciesType id="t_0285" name="D-4'-Phosphopantothenate"/>
      <speciesType id="t_0286" name="dADP"/>
      <speciesType id="t_0287" name="dAMP"/>
      <speciesType id="t_0288" name="D-Arabinono-1,4-lactone"/>
      <speciesType id="t_0289" name="D-Arabinose"/>
      <speciesType id="t_0290" name="dATP"/>
      <speciesType id="t_0291" name="dCDP"/>
      <speciesType id="t_0292" name="dCMP"/>
      <speciesType id="t_0293" name="dCTP"/>
      <speciesType id="t_0294" name="Deamino-NAD+"/>
      <speciesType id="t_0295" name="Decanoyl-[acp]"/>
      <speciesType id="t_0296" name="Decanoyl-CoA"/>
      <speciesType id="t_0297" name="Dehydroalanine"/>
      <speciesType id="t_0298" name="Dehydro-D-arabinono-1,4-lactone"/>
      <speciesType id="t_0299" name="Deoxyadenosine"/>
      <speciesType id="t_0300" name="Deoxycytidine"/>
      <speciesType id="t_0301" name="Deoxyguanosine"/>
      <speciesType id="t_0302" name="Deoxyinosine"/>
      <speciesType id="t_0303" name="Deoxyribose"/>
      <speciesType id="t_0304" name="Deoxyuridine"/>
      <speciesType id="t_0305" name="Dephospho-CoA"/>
      <speciesType id="t_0306" name="D-erythro-1-(Imidazol-4-yl)glycerol3-phosphate"/>
      <speciesType id="t_0307" name="D-Erythrose4-phosphate"/>
      <speciesType id="t_0308" name="D-Fructose"/>
      <speciesType id="t_0309" name="D-Fructose1,6-bisphosphate"/>
      <speciesType id="t_0310" name="D-Fructose1-phosphate"/>
      <speciesType id="t_0311" name="D-Fructose2,6-bisphosphate"/>
      <speciesType id="t_0312" name="D-Fructose6-phosphate"/>
      <speciesType id="t_0313" name="dGDP"/>
      <speciesType id="t_0314" name="D-Glucono-1,5-lactone6-phosphate"/>
      <speciesType id="t_0315" name="D-Glucosamine6-phosphate"/>
      <speciesType id="t_0316" name="D-Glucose"/>
      <speciesType id="t_0317" name="D-Glucose1-phosphate"/>
      <speciesType id="t_0318" name="D-Glucose6-phosphate"/>
      <speciesType id="t_0319" name="D-Glyceraldehyde"/>
      <speciesType id="t_0320" name="D-Glyceraldehyde3-phosphate"/>
      <speciesType id="t_0321" name="D-Glycerate"/>
      <speciesType id="t_0322" name="dGMP"/>
      <speciesType id="t_0323" name="dGTP"/>
      <speciesType id="t_0324" name="diacylglycerolpyrophosphate"/>
      <speciesType id="t_0325" name="Dihydroceramide(C18:C24)"/>
      <speciesType id="t_0326" name="Dihydroceramide(C18:C26)"/>
      <speciesType id="t_0327" name="Dihydrofolate"/>
      <speciesType id="t_0328" name="Dihydrolipoamide"/>
      <speciesType id="t_0329" name="Dihydrolipoylprotein"/>
      <speciesType id="t_0330" name="Dihydroneopterin"/>
      <speciesType id="t_0331" name="Dihydropteroate"/>
      <speciesType id="t_0332" name="Dimethylallyldiphosphate"/>
      <speciesType id="t_0333" name="Diphosphate"/>
      <speciesType id="t_0334" name="D-Mannose"/>
      <speciesType id="t_0335" name="D-Mannose1-phosphate"/>
      <speciesType id="t_0336" name="D-Mannose6-phosphate"/>
      <speciesType id="t_0337" name="D-myo-Inositol1,4,5-trisphosphate"/>
      <speciesType id="t_0338" name="DNA"/>
      <speciesType id="t_0339" name="Docosanoyl-CoA"/>
      <speciesType id="t_0340" name="Dodecanoate(n-C12:0)"/>
      <speciesType id="t_0341" name="Dodecanoyl-[acp]"/>
      <speciesType id="t_0342" name="Dodecanoyl-CoA"/>
      <speciesType id="t_0343" name="Dolichol"/>
      <speciesType id="t_0344" name="Dolichylbeta-D-glucosylphosphate"/>
      <speciesType id="t_0345" name="Dolichyldiphosphate"/>
      <speciesType id="t_0346" name="Dolichylphosphate"/>
      <speciesType id="t_0347" name="DolichylphosphateD-mannose"/>
      <speciesType id="t_0348" name="D-Ribose"/>
      <speciesType id="t_0349" name="D-Ribose1-phosphate"/>
      <speciesType id="t_0350" name="D-Ribose5-phosphate"/>
      <speciesType id="t_0351" name="D-Ribulose5-phosphate"/>
      <speciesType id="t_0352" name="D-Sorbitol"/>
      <speciesType id="t_0353" name="D-Tagatose1,6-biphosphate"/>
      <speciesType id="t_0354" name="D-Tagatose6-phosphate"/>
      <speciesType id="t_0355" name="dTDP"/>
      <speciesType id="t_0356" name="dTMP"/>
      <speciesType id="t_0357" name="dTTP"/>
      <speciesType id="t_0358" name="dUDP"/>
      <speciesType id="t_0359" name="dUMP"/>
      <speciesType id="t_0360" name="dUTP"/>
      <speciesType id="t_0361" name="D-Xylose"/>
      <speciesType id="t_0362" name="D-Xylulose"/>
      <speciesType id="t_0363" name="D-Xylulose5-phosphate"/>
      <speciesType id="t_0364" name="EnzymeN6-(dihydrolipoyl)lysine"/>
      <speciesType id="t_0365" name="EnzymeN6-(lipoyl)lysine"/>
      <speciesType id="t_0366" name="Episterol"/>
      <speciesType id="t_0367" name="Ergosta-5,7,22,24(28)-tetraen-3beta-ol"/>
      <speciesType id="t_0368" name="Ergosterol"/>
      <speciesType id="t_0369" name="Ethanol"/>
      <speciesType id="t_0370" name="Ethanolamine"/>
      <speciesType id="t_0371" name="Ethanolaminephosphate"/>
      <speciesType id="t_0372" name="FAD"/>
      <speciesType id="t_0373" name="FADH2"/>
      <speciesType id="t_0374" name="Fe2+"/>
      <speciesType id="t_0375" name="Fecosterol"/>
      <speciesType id="t_0376" name="Ferricytochromec"/>
      <speciesType id="t_0377" name="Ferrocytochromec"/>
      <speciesType id="t_0378" name="FMN"/>
      <speciesType id="t_0379" name="Folate"/>
      <speciesType id="t_0380" name="Formaldehyde"/>
      <speciesType id="t_0381" name="Formamidopyrimidinenucleosidetriphosphate"/>
      <speciesType id="t_0382" name="Formate"/>
      <speciesType id="t_0383" name="Formylanthranilate"/>
      <speciesType id="t_0384" name="Fumarate"/>
      <speciesType id="t_0385" name="gamma-Amino-gamma-cyanobutanoate"/>
      <speciesType id="t_0386" name="gamma-L-Glutamyl-L-cysteine"/>
      <speciesType id="t_0387" name="GDP"/>
      <speciesType id="t_0388" name="GDP-D-mannose"/>
      <speciesType id="t_0389" name="Geranyldiphosphate"/>
      <speciesType id="t_0390" name="Geranylgeranyldiphosphate"/>
      <speciesType id="t_0391" name="Glutaminyl-tRNA"/>
      <speciesType id="t_0392" name="Glutathione"/>
      <speciesType id="t_0393" name="Glutathionedisulfide"/>
      <speciesType id="t_0394" name="Glycerol"/>
      <speciesType id="t_0395" name="Glycerone"/>
      <speciesType id="t_0396" name="Glyceronephosphate"/>
      <speciesType id="t_0397" name="Glycine"/>
      <speciesType id="t_0398" name="Glycogen"/>
      <speciesType id="t_0399" name="Glycolaldehyde"/>
      <speciesType id="t_0400" name="Glycylpeptide"/>
      <speciesType id="t_0401" name="Glycyl-tRNA(Gly)"/>
      <speciesType id="t_0402" name="Glyoxylate"/>
      <speciesType id="t_0403" name="GMP"/>
      <speciesType id="t_0404" name="GTP"/>
      <speciesType id="t_0405" name="Guanine"/>
      <speciesType id="t_0406" name="Guanosine"/>
      <speciesType id="t_0407" name="H+"/>
      <speciesType id="t_0408" name="H2O"/>
      <speciesType id="t_0409" name="H2O2"/>
      <speciesType id="t_0410" name="Heme"/>
      <speciesType id="t_0411" name="HemeA"/>
      <speciesType id="t_0412" name="HemeO"/>
      <speciesType id="t_0413" name="Hexacosanoyl-CoA"/>
      <speciesType id="t_0414" name="Hexadecanal"/>
      <speciesType id="t_0415" name="Hexadecanoate(n-C16:0)"/>
      <speciesType id="t_0416" name="Hexadecanoyl-[acp]"/>
      <speciesType id="t_0417" name="Hexadecenal"/>
      <speciesType id="t_0418" name="Hexadecenoate(n-C16:1)"/>
      <speciesType id="t_0419" name="Hexadecenoyl-[acp]"/>
      <speciesType id="t_0420" name="Hexanoyl-[acp]"/>
      <speciesType id="t_0421" name="Hexanoyl-CoA"/>
      <speciesType id="t_0422" name="Holo-[carboxylase]"/>
      <speciesType id="t_0423" name="Homo-cis-aconitate"/>
      <speciesType id="t_0424" name="Homogentisate"/>
      <speciesType id="t_0425" name="Homoisocitrate"/>
      <speciesType id="t_0426" name="Hydrogencyanide"/>
      <speciesType id="t_0427" name="Hydrogensulfide"/>
      <speciesType id="t_0428" name="Hydroquinone"/>
      <speciesType id="t_0429" name="Hydroxymethylbilane"/>
      <speciesType id="t_0430" name="Hydroxypyruvate"/>
      <speciesType id="t_0431" name="Hypoxanthine"/>
      <speciesType id="t_0432" name="Icosanoyl-CoA"/>
      <speciesType id="t_0433" name="IDP"/>
      <speciesType id="t_0434" name="IMP"/>
      <speciesType id="t_0435" name="Indole-3-acetaldehyde"/>
      <speciesType id="t_0436" name="Indole-3-acetate"/>
      <speciesType id="t_0437" name="Indolepyruvate"/>
      <speciesType id="t_0438" name="Inosine"/>
      <speciesType id="t_0439" name="Inositol1-phosphate"/>
      <speciesType id="t_0440" name="Isocitrate"/>
      <speciesType id="t_0441" name="Isopentenyldiphosphate"/>
      <speciesType id="t_0442" name="Itaconate"/>
      <speciesType id="t_0443" name="Itaconyl-CoA"/>
      <speciesType id="t_0444" name="ITP"/>
      <speciesType id="t_0445" name="L-1-Pyrroline-3-hydroxy-5-carboxylate"/>
      <speciesType id="t_0446" name="L-2-Amino-3-oxobutanoate"/>
      <speciesType id="t_0447" name="L-2-Aminoadipate"/>
      <speciesType id="t_0448" name="L-2-Aminoadipate6-semialdehyde"/>
      <speciesType id="t_0449" name="L-3-Amino-isobutanoate"/>
      <speciesType id="t_0450" name="L-4-Hydroxyglutamatesemialdehyde"/>
      <speciesType id="t_0451" name="Lactaldehyde"/>
      <speciesType id="t_0452" name="L-Alanine"/>
      <speciesType id="t_0453" name="L-Alanyl-tRNA"/>
      <speciesType id="t_0454" name="L-Allo-threonine"/>
      <speciesType id="t_0455" name="Lanosterol"/>
      <speciesType id="t_0456" name="L-Arginine"/>
      <speciesType id="t_0457" name="L-Arginyl-tRNA(Arg)"/>
      <speciesType id="t_0458" name="L-Asparagine"/>
      <speciesType id="t_0459" name="L-Asparaginyl-tRNA(Asn)"/>
      <speciesType id="t_0460" name="L-Aspartate"/>
      <speciesType id="t_0461" name="L-Aspartate4-semialdehyde"/>
      <speciesType id="t_0462" name="L-Aspartyl-tRNA(Asn)"/>
      <speciesType id="t_0463" name="L-Aspartyl-tRNA(Asp)"/>
      <speciesType id="t_0464" name="L-Citrulline"/>
      <speciesType id="t_0465" name="L-Cystathionine"/>
      <speciesType id="t_0466" name="L-Cysteine"/>
      <speciesType id="t_0467" name="L-Cysteinyl-tRNA(Cys)"/>
      <speciesType id="t_0468" name="L-erythro-4-Hydroxyglutamate"/>
      <speciesType id="t_0469" name="L-Formylkynurenine"/>
      <speciesType id="t_0470" name="L-Glutamate"/>
      <speciesType id="t_0471" name="L-Glutamate5-semialdehyde"/>
      <speciesType id="t_0472" name="L-Glutamine"/>
      <speciesType id="t_0473" name="L-Glutamyl-tRNA(Gln)"/>
      <speciesType id="t_0474" name="L-Glutamyl-tRNA(Glu)"/>
      <speciesType id="t_0475" name="L-Histidinal"/>
      <speciesType id="t_0476" name="L-Histidine"/>
      <speciesType id="t_0477" name="L-Histidinol"/>
      <speciesType id="t_0478" name="L-Histidinolphosphate"/>
      <speciesType id="t_0479" name="L-Histidyl-tRNA(His)"/>
      <speciesType id="t_0480" name="L-Homocysteine"/>
      <speciesType id="t_0481" name="L-Homoserine"/>
      <speciesType id="t_0482" name="Lipids"/>
      <speciesType id="t_0483" name="Lipoamide"/>
      <speciesType id="t_0484" name="Lipoylprotein"/>
      <speciesType id="t_0485" name="L-Isoleucine"/>
      <speciesType id="t_0486" name="L-Isoleucyl-tRNA(Ile)"/>
      <speciesType id="t_0487" name="L-Kynurenine"/>
      <speciesType id="t_0488" name="L-Leucine"/>
      <speciesType id="t_0489" name="L-Leucyl-tRNA"/>
      <speciesType id="t_0490" name="L-Lysine"/>
      <speciesType id="t_0491" name="L-Lysyl-tRNA"/>
      <speciesType id="t_0492" name="L-Methionine"/>
      <speciesType id="t_0493" name="L-Methionyl-tRNA"/>
      <speciesType id="t_0494" name="L-Ornithine"/>
      <speciesType id="t_0495" name="L-Phenylalanine"/>
      <speciesType id="t_0496" name="L-Phenylalanyl-tRNA(Phe)"/>
      <speciesType id="t_0497" name="L-Proline"/>
      <speciesType id="t_0498" name="L-Prolyl-tRNA(Pro)"/>
      <speciesType id="t_0499" name="L-Serine"/>
      <speciesType id="t_0500" name="L-Seryl-tRNA(Sec)"/>
      <speciesType id="t_0501" name="L-Seryl-tRNA(Ser)"/>
      <speciesType id="t_0502" name="L-Threonine"/>
      <speciesType id="t_0503" name="L-Threonyl-tRNA(Thr)"/>
      <speciesType id="t_0504" name="L-Tryptophan"/>
      <speciesType id="t_0505" name="L-Tryptophanyl-tRNA(Trp)"/>
      <speciesType id="t_0506" name="L-Tyrosine"/>
      <speciesType id="t_0507" name="L-Tyrosyl-tRNA(Tyr)"/>
      <speciesType id="t_0508" name="L-Valine"/>
      <speciesType id="t_0509" name="L-Valyl-tRNA(Val)"/>
      <speciesType id="t_0510" name="Malonyl-[acp]"/>
      <speciesType id="t_0511" name="Malonyl-CoA"/>
      <speciesType id="t_0512" name="Mannitol"/>
      <speciesType id="t_0513" name="Mercaptopyruvate"/>
      <speciesType id="t_0514" name="Methanethiol"/>
      <speciesType id="t_0515" name="Methanol"/>
      <speciesType id="t_0516" name="Methylglyoxal"/>
      <speciesType id="t_0517" name="Methylmalonate"/>
      <speciesType id="t_0518" name="myo-Inositol"/>
      <speciesType id="t_0519" name="myo-Inositol4-phosphate"/>
      <speciesType id="t_0520" name="myo-Inositolhexakisphosphate"/>
      <speciesType id="t_0521" name="N-(5'-Phospho-D-1'-ribulosylformimino)-5-amino-1-(5''-phospho-D-ribosyl)-4-imidazolecarboxamide"/>
      <speciesType id="t_0522" name="N-(5-Phospho-D-ribosyl)anthranilate"/>
      <speciesType id="t_0523" name="N-(L-Arginino)succinate"/>
      <speciesType id="t_0524" name="N,N'-Chitobiosyldiphosphodolichol"/>
      <speciesType id="t_0525" name="N6-(1,2-Dicarboxyethyl)-AMP"/>
      <speciesType id="t_0526" name="N6-(L-1,3-Dicarboxypropyl)-L-lysine"/>
      <speciesType id="t_0527" name="N-Acetyl-alpha-D-glucosamine1-phosphate"/>
      <speciesType id="t_0528" name="N-Acetyl-D-glucosamine6-phosphate"/>
      <speciesType id="t_0529" name="N-Acetyl-D-glucosaminyldiphosphodolichol"/>
      <speciesType id="t_0530" name="N-Acetyl-glutamyl5-phosphate"/>
      <speciesType id="t_0531" name="N-Acetyl-L-glutamate"/>
      <speciesType id="t_0532" name="N-Acetyl-L-glutamate5-semialdehyde"/>
      <speciesType id="t_0533" name="N-Acetylornithine"/>
      <speciesType id="t_0534" name="NAD+"/>
      <speciesType id="t_0535" name="NADH"/>
      <speciesType id="t_0536" name="NADP+"/>
      <speciesType id="t_0537" name="NADPH"/>
      <speciesType id="t_0538" name="Nalpha-Acetylpeptide"/>
      <speciesType id="t_0539" name="N-Carbamoyl-L-aspartate"/>
      <speciesType id="t_0540" name="N-Formylmethionyl-tRNA"/>
      <speciesType id="t_0541" name="Nicotinamide"/>
      <speciesType id="t_0542" name="Nicotinamide-beta-riboside"/>
      <speciesType id="t_0543" name="NicotinamideD-ribonucleotide"/>
      <speciesType id="t_0544" name="Nicotinate"/>
      <speciesType id="t_0545" name="NicotinateD-ribonucleoside"/>
      <speciesType id="t_0546" name="NicotinateD-ribonucleotide"/>
      <speciesType id="t_0547" name="N-Tetradecanoylglycylpeptide"/>
      <speciesType id="t_0548" name="O-Acetylcarnitine"/>
      <speciesType id="t_0549" name="O-Acetyl-L-homoserine"/>
      <speciesType id="t_0550" name="O-Acetyl-L-serine"/>
      <speciesType id="t_0551" name="Octadecanoate(n-C18:0)"/>
      <speciesType id="t_0552" name="Octadecanoyl-[acp]"/>
      <speciesType id="t_0553" name="Octadecanoyl-CoA"/>
      <speciesType id="t_0554" name="Octanoyl-[acp]"/>
      <speciesType id="t_0555" name="Octanoyl-CoA"/>
      <speciesType id="t_0556" name="O-Phospho-4-hydroxy-L-threonine"/>
      <speciesType id="t_0557" name="O-Phospho-L-homoserine"/>
      <speciesType id="t_0558" name="O-Phospho-L-serine"/>
      <speciesType id="t_0559" name="Orotate"/>
      <speciesType id="t_0560" name="Orotidine5'-phosphate"/>
      <speciesType id="t_0561" name="Orthophosphate"/>
      <speciesType id="t_0562" name="O-Succinylhomoserine"/>
      <speciesType id="t_0563" name="Oxaloacetate"/>
      <speciesType id="t_0564" name="Oxaloglutarate"/>
      <speciesType id="t_0565" name="Oxygen"/>
      <speciesType id="t_0566" name="P1,P3-Bis(5'-adenosyl)triphosphate"/>
      <speciesType id="t_0567" name="P1,P4-Bis(5'-adenosyl)tetraphosphate"/>
      <speciesType id="t_0568" name="Palmitoyl-CoA"/>
      <speciesType id="t_0569" name="Palmitoylglyceronephosphate"/>
      <speciesType id="t_0570" name="Pantothenate"/>
      <speciesType id="t_0571" name="Peptide"/>
      <speciesType id="t_0572" name="Peptide2-(3-carboxy-3-aminopropyl)-L-histidine"/>
      <speciesType id="t_0573" name="Peptide2-[3-carboxy-3-(methylammonio)propyl]-L-histidine"/>
      <speciesType id="t_0574" name="Phenylacetaldehyde"/>
      <speciesType id="t_0575" name="Phenylaceticacid"/>
      <speciesType id="t_0576" name="Phenylpyruvate"/>
      <speciesType id="t_0577" name="Phosphatidylcholine"/>
      <speciesType id="t_0578" name="Phosphatidylethanolamine"/>
      <speciesType id="t_0579" name="Phosphatidylglycerol"/>
      <speciesType id="t_0580" name="Phosphatidylglycerophosphate"/>
      <speciesType id="t_0581" name="Phosphatidyl-N-dimethylethanolamine"/>
      <speciesType id="t_0582" name="Phosphatidyl-N-methylethanolamine"/>
      <speciesType id="t_0583" name="Phosphatidylserine"/>
      <speciesType id="t_0584" name="Phosphoenolpyruvate"/>
      <speciesType id="t_0585" name="Phosphoribosyl-AMP"/>
      <speciesType id="t_0586" name="Phytoceramide(C18:C24)"/>
      <speciesType id="t_0587" name="Phytoceramide(C18:C26)"/>
      <speciesType id="t_0588" name="Phytosphingosine(C18:1)"/>
      <speciesType id="t_0589" name="Porphobilinogen"/>
      <speciesType id="t_0590" name="Precorrin2"/>
      <speciesType id="t_0591" name="Prephenate"/>
      <speciesType id="t_0592" name="Presqualenediphosphate"/>
      <speciesType id="t_0593" name="Propanoyl-CoA"/>
      <speciesType id="t_0594" name="Propionate"/>
      <speciesType id="t_0595" name="Propionyladenylate"/>
      <speciesType id="t_0596" name="Proteinasparagine"/>
      <speciesType id="t_0597" name="Protoporphyrin"/>
      <speciesType id="t_0598" name="ProtoporphyrinogenIX"/>
      <speciesType id="t_0599" name="Pseudouridine5'-phosphate"/>
      <speciesType id="t_0600" name="Putrescine"/>
      <speciesType id="t_0601" name="Pyridine-2,3-dicarboxylate"/>
      <speciesType id="t_0602" name="Pyridoxal"/>
      <speciesType id="t_0603" name="Pyridoxal5'-phosphate"/>
      <speciesType id="t_0604" name="Pyridoxamine"/>
      <speciesType id="t_0605" name="Pyridoxamine5'-phosphate"/>
      <speciesType id="t_0606" name="Pyridoxine"/>
      <speciesType id="t_0607" name="Pyridoxine5'-phosphate"/>
      <speciesType id="t_0608" name="Pyruvate"/>
      <speciesType id="t_0609" name="Quinone"/>
      <speciesType id="t_0610" name="Riboflavin"/>
      <speciesType id="t_0611" name="RNA"/>
      <speciesType id="t_0612" name="S-(Hydroxymethyl)glutathione"/>
      <speciesType id="t_0613" name="S-Adenosyl-L-homocysteine"/>
      <speciesType id="t_0614" name="S-Adenosyl-L-methionine"/>
      <speciesType id="t_0615" name="S-Adenosylmethioninamine"/>
      <speciesType id="t_0616" name="S-Aminomethyldihydrolipoylprotein"/>
      <speciesType id="t_0617" name="Sedoheptulose1,7-bisphosphate"/>
      <speciesType id="t_0618" name="Sedoheptulose7-phosphate"/>
      <speciesType id="t_0619" name="S-Formylglutathione"/>
      <speciesType id="t_0620" name="Shikimate"/>
      <speciesType id="t_0621" name="Shikimate3-phosphate"/>
      <speciesType id="t_0622" name="Siroheme"/>
      <speciesType id="t_0623" name="Sirohydrochlorin"/>
      <speciesType id="t_0624" name="S-Methyl-5-thio-D-ribose1-phosphate"/>
      <speciesType id="t_0625" name="S-Methyl-5-thio-D-ribulose1-phosphate"/>
      <speciesType id="t_0626" name="sn-Glycero-3-phosphocholine"/>
      <speciesType id="t_0627" name="sn-Glycero-3-phosphoethanolamine"/>
      <speciesType id="t_0628" name="sn-Glycerol3-phosphate"/>
      <speciesType id="t_0629" name="Spermidine"/>
      <speciesType id="t_0630" name="Spermine"/>
      <speciesType id="t_0631" name="Sphinganine"/>
      <speciesType id="t_0632" name="Sphinganine1-phosphate"/>
      <speciesType id="t_0633" name="Sphingosine"/>
      <speciesType id="t_0634" name="Sphingosine1-phosphate"/>
      <speciesType id="t_0635" name="Squalene"/>
      <speciesType id="t_0636" name="Sterol"/>
      <speciesType id="t_0637" name="Succinate"/>
      <speciesType id="t_0638" name="Succinatesemialdehyde"/>
      <speciesType id="t_0639" name="Succinyl-CoA"/>
      <speciesType id="t_0640" name="Sulfate"/>
      <speciesType id="t_0641" name="Sulfite"/>
      <speciesType id="t_0642" name="Tetracosanoyl-CoA"/>
      <speciesType id="t_0643" name="tetradecanoate(n-C14:0)"/>
      <speciesType id="t_0644" name="Tetradecanoyl-[acp]"/>
      <speciesType id="t_0645" name="Tetradecanoyl-CoA"/>
      <speciesType id="t_0646" name="Tetrahydrofolate"/>
      <speciesType id="t_0647" name="Tetrahydrofolyl-[Glu](2)"/>
      <speciesType id="t_0648" name="Tetrahydropteroyltri-L-glutamate"/>
      <speciesType id="t_0649" name="Thiamin"/>
      <speciesType id="t_0650" name="Thiamindiphosphate"/>
      <speciesType id="t_0651" name="Thiaminmonophosphate"/>
      <speciesType id="t_0652" name="Thiamintriphosphate"/>
      <speciesType id="t_0653" name="Thiocyanate"/>
      <speciesType id="t_0654" name="Thioredoxin"/>
      <speciesType id="t_0655" name="Thioredoxindisulfide"/>
      <speciesType id="t_0656" name="Thiosulfate"/>
      <speciesType id="t_0657" name="trans,trans-Farnesyldiphosphate"/>
      <speciesType id="t_0658" name="trans-2-docosenoyl-CoA"/>
      <speciesType id="t_0659" name="trans-2-hexacosenoyl-CoA"/>
      <speciesType id="t_0660" name="trans-2-tetracosenoyl-CoA"/>
      <speciesType id="t_0661" name="trans-4-Hydroxy-L-proline"/>
      <speciesType id="t_0662" name="trans-Dec-2-enoyl-[acp]"/>
      <speciesType id="t_0663" name="trans-Dec-2-enoyl-CoA"/>
      <speciesType id="t_0664" name="trans-Dodec-2-enoyl-[acp]"/>
      <speciesType id="t_0665" name="trans-Hex-2-enoyl-[acp]"/>
      <speciesType id="t_0666" name="trans-Hex-2-enoyl-CoA"/>
      <speciesType id="t_0667" name="trans-Hexadec-2-enoyl-[acp]"/>
      <speciesType id="t_0668" name="trans-Hexadec-2-enoyl-CoA"/>
      <speciesType id="t_0669" name="trans-Oct-2-enoyl-[acp]"/>
      <speciesType id="t_0670" name="trans-Oct-2-enoyl-CoA"/>
      <speciesType id="t_0671" name="trans-Octadec-2-enoyl-CoA"/>
      <speciesType id="t_0672" name="trans-Tetradec-2-enoyl-[acp]"/>
      <speciesType id="t_0673" name="trans-Tetradec-2-enoyl-CoA"/>
      <speciesType id="t_0674" name="Triacylglycerol"/>
      <speciesType id="t_0675" name="tRNA(Ala)"/>
      <speciesType id="t_0676" name="tRNA(Arg)"/>
      <speciesType id="t_0677" name="tRNA(Asn)"/>
      <speciesType id="t_0678" name="tRNA(Asp)"/>
      <speciesType id="t_0679" name="tRNA(Cys)"/>
      <speciesType id="t_0680" name="tRNA(Gln)"/>
      <speciesType id="t_0681" name="tRNA(Glu)"/>
      <speciesType id="t_0682" name="tRNA(Gly)"/>
      <speciesType id="t_0683" name="tRNA(His)"/>
      <speciesType id="t_0684" name="tRNA(Ile)"/>
      <speciesType id="t_0685" name="tRNA(Leu)"/>
      <speciesType id="t_0686" name="tRNA(Lys)"/>
      <speciesType id="t_0687" name="tRNA(Met)"/>
      <speciesType id="t_0688" name="tRNA(Phe)"/>
      <speciesType id="t_0689" name="tRNA(Pro)"/>
      <speciesType id="t_0690" name="tRNA(Sec)"/>
      <speciesType id="t_0691" name="tRNA(Ser)"/>
      <speciesType id="t_0692" name="tRNA(Thr)"/>
      <speciesType id="t_0693" name="tRNA(Trp)"/>
      <speciesType id="t_0694" name="tRNA(Tyr)"/>
      <speciesType id="t_0695" name="tRNA(Val)"/>
      <speciesType id="t_0696" name="Ubiquinol-6"/>
      <speciesType id="t_0697" name="Ubiquinone-6"/>
      <speciesType id="t_0698" name="UDP"/>
      <speciesType id="t_0699" name="UDPgalactose"/>
      <speciesType id="t_0700" name="UDP-glucose"/>
      <speciesType id="t_0701" name="UDP-N-acetyl-D-glucosamine"/>
      <speciesType id="t_0702" name="UMP"/>
      <speciesType id="t_0703" name="Uracil"/>
      <speciesType id="t_0704" name="Urate"/>
      <speciesType id="t_0705" name="Urea"/>
      <speciesType id="t_0706" name="Urea-1-carboxylate"/>
      <speciesType id="t_0707" name="Uridine"/>
      <speciesType id="t_0708" name="UroporphyrinogenIII"/>
      <speciesType id="t_0709" name="UTP"/>
      <speciesType id="t_0710" name="Xanthine"/>
      <speciesType id="t_0711" name="Xanthosine"/>
      <speciesType id="t_0712" name="Xanthosine5'-phosphate"/>
      <speciesType id="t_0713" name="Xylitol"/>
      <speciesType id="t_0714" name="Zymosterol"/>
      <speciesType id="t_0715" name="zymosterolintermediate1"/>
      <speciesType id="t_0716" name="zymosterolintermediate2"/>
      <speciesType id="t_0717" name="Biomass"/>
      <speciesType id="t_0718" name="S-Succinyldihydrolipoamide-E"/>
      <speciesType id="t_0719" name="3-Carboxy-1-hydroxypropyl-ThPP"/>
      <speciesType id="t_0720" name="L-2-Aminoadipate adenylate"/>
      <speciesType id="t_0721" name="Holo-Lys2"/>
      <speciesType id="t_0722" name="alpha-Aminoadipoyl-S-acyl enzyme"/>
      <speciesType id="t_0723" name="cis-Aconitate"/>
      <speciesType id="t_0724" name="2,3-Dihydroxy-3-methylbutanoate"/>
      <speciesType id="t_0725" name="Fab_aa"/>
      <speciesType id="t_0726" name="Fab_rna"/>
      <speciesType id="t_0727" name="Fab_dna"/>
      <speciesType id="t_0728" name="FAB"/>
      <speciesType id="t_0729" name="D-Ribulose"/>
      <speciesType id="t_0730" name="D-arabitol"/>
      <speciesType id="t_0731" name="SOD-aa"/>	
      <speciesType id="t_0732" name="SOD-rna"/>	
      <speciesType id="t_0733" name="SOD-dna"/>	
      <speciesType id="t_0734" name="SOD"/>
      <speciesType id="t_0735" name="L-Rhamnose"/>
      <speciesType id="t_0736" name="L-Rhamnofuranose"/>
      <speciesType id="t_0737" name="L-Rhamnono-1,4-lactone"/>
      <speciesType id="t_0738" name="L-Rhamnonate"/>
      <speciesType id="t_0739" name="2-Dehydro-3-deoxy-L-rhamnonate"/>
      <speciesType id="t_0740" name="Ceramide-1 (Sphinganine:n-C16:1)"/>
      <speciesType id="t_0741" name="Ceramide-1 (Sphinganine:n-C16:2)"/>
      <speciesType id="t_0742" name="Ceramide-1 (Sphinganine:n-C18:1)"/>
      <speciesType id="t_0743" name="Ceramide-1 (Sphinganine:n-C18:2)"/>
      <speciesType id="t_0744" name="Ceramide-2' (Sphinganine:n-C16:1OH)"/>
      <speciesType id="t_0745" name="Ceramide-2' (Sphinganine:n-C18:1OH)"/>
      <speciesType id="t_0746" name="Ceramide-2' (Sphinganine:n-C18:2OH)"/>
      <speciesType id="t_0747" name="Ceramide-3 (Phytosphingosine:n-C24:0OH)"/>
      <speciesType id="t_0748" name="Ceramide-3 (Phytosphingosine:n-C26:0OH)"/>
      <speciesType id="t_0749" name="Average glucosylceramide"/>
      <speciesType id="t_0750" name="Glucosylceramide (19:2;2/16:0;1)"/>
      <speciesType id="t_0751" name="Glucosylceramide (18:0;2/18:0;1)"/>
      <speciesType id="t_0752" name="Glucosylceramide (18:1;2/18:0;1)"/>
      <speciesType id="t_0753" name="Glucosylceramide (18:2;2/18:0;1)"/>
      <speciesType id="t_0754" name="Glucosylceramide (19:2;2/18:0;1)"/>
      <speciesType id="t_0755" name="Inositol phosphorylceramide, ceramide-2 (24C), yeast-specific"/>
      <speciesType id="t_0756" name="Inositol phosphorylceramide, ceramide-2 (26C), yeast-specific"/>
      <speciesType id="t_0757" name="Inositol phosphorylceramide, ceramide-3 (24C), yeast-specific"/>
      <speciesType id="t_0758" name="Inositol phosphorylceramide, ceramide-3 (26C), yeast-specific"/>
      <speciesType id="t_0759" name="Inositol phosphorylceramide, ceramide-4 (24C), yeast-specific"/>
      <speciesType id="t_0760" name="Inositol phosphorylceramide, ceramide-4 (26C), yeast-specific"/>
      <speciesType id="t_0761" name="Average Inositol phosphorylceramide"/>
      <speciesType id="t_0762" name="mannose-(inositol-P)2-ceramide, ceramide-3 (26C), yeast-specific"/>
      <speciesType id="t_0763" name="mannose-(inositol-P)2-ceramide, ceramide-4 (24C), yeast-specific"/>
      <speciesType id="t_0764" name="Average mannose-(inositol-P)2-ceramide"/>
      <speciesType id="t_0765" name="mannose-inositol phosphorylceramide, ceramide-3 (26C)"/>
      <speciesType id="t_0766" name="mannose-inositol phosphorylceramide, ceramide-4 (24C), yeast-specific"/>
      <speciesType id="t_0767" name="mannose-inositol phosphorylceramide, ceramide-4 (26C), yeast-specific"/>
      <speciesType id="t_0768" name="average mannose-inositol phosphorylceramide"/>
      <speciesType id="t_0769" name="Ceramide-1 (Sphinganine:n-C18:0)"/>
      <speciesType id="t_0770" name="Inositol phosphorylceramide, ceramide-1 (18C), yeast-specific"/>
      <speciesType id="t_0771" name="Glucosylceramide (18:2;2/16:0;1)"/>
      <speciesType id="t_0772" name="Average ceramide"/>
      <speciesType id="t_0773" name="mannose-inositol phosphorylceramide, ceramide-3 (24C), yeast-specific"/>
      <speciesType id="t_0774" name="mannose-(inositol-P)2-ceramide, ceramide-3 (24C), yeast-specific"/>
      <speciesType id="t_0775" name="Ceramide-1 (Sphinganine:n-C16:0)"/>
      <speciesType id="t_0776" name="Ceramide-1 (Sphinganine:n-C24:0)"/>
      <speciesType id="t_0777" name="Ceramide-1 (Sphinganine:n-C26:0)"/>
      <speciesType id="t_0778" name="Phytosphingosine 1-phosphate"/>
      <speciesType id="t_0779" name="Ceramide-2' (Sphinganine:n-C16OH:2:9-CH3)"/>
      <speciesType id="t_0780" name="Ceramide-2' (Sphinganine:n-C18OH:2:9-CH3)"/>
      <speciesType id="t_0781" name="Ceramide-2' (Sphinganine:n-C16:0OH)"/>
      <speciesType id="t_0782" name="Ceramide-2' (Sphinganine:n-C18:0OH)"/>
      <speciesType id="t_0783" name="Ceramide-2' (Sphinganine:n-C16:2OH)"/>
      <speciesType id="t_0784" name="Ceramide-4 (Phytosphingosine:n-C24:0:2OH)"/>
      <speciesType id="t_0785" name="Ceramide-4 (Phytosphingosine:n-C26:0:2OH)"/>
      <speciesType id="t_0786" name="Inositol phosphorylceramide, ceramide-1 (16C), yeast-specific"/>
      <speciesType id="t_0787" name="Inositol phosphorylceramide, ceramide-1 (24C), yeast-specific"/>
      <speciesType id="t_0788" name="Inositol phosphorylceramide, ceramide-1 (26C), yeast-specific"/>
      <speciesType id="t_0789" name="mannose-(inositol-P)2-ceramide, ceramide-1 (24C), yeast-specific"/>
      <speciesType id="t_0790" name="mannose-(inositol-P)2-ceramide, ceramide-1 (26C), yeast-specific"/>
      <speciesType id="t_0791" name="mannose-(inositol-P)2-ceramide, ceramide-2 (24C), yeast-specific"/>
      <speciesType id="t_0792" name="mannose-(inositol-P)2-ceramide, ceramide-2 (26C), yeast-specific"/>
      <speciesType id="t_0793" name="mannose-(inositol-P)2-ceramide, ceramide-4 (26C), yeast-specific"/>
      <speciesType id="t_0794" name="mannose-inositol phosphorylceramide, ceramide-1 (24C), yeast-specific"/>
      <speciesType id="t_0795" name="mannose-inositol phosphorylceramide, ceramide-1 (26C), yeast-specific"/>
      <speciesType id="t_0796" name="mannose-inositol phosphorylceramide, ceramide-2 (24C), yeast-specific"/>
      <speciesType id="t_0797" name="mannose-inositol phosphorylceramide, ceramide-2 (26C), yeast-specific"/>
      <speciesType id="t_0798" name="Phytosphingosine 1-phosphate"/>
      <speciesType id="t_0799" name="Ceramide-1 (Sphinganine:n-C24:0)"/>
      <speciesType id="t_0800" name="Ceramide-1 (Sphinganine:n-C26:0)"/>
      <speciesType id="t_0801" name="Sphingolipids"/>
      <speciesType id="t_0802" name="tetracosanoate"/>
      <speciesType id="t_0803" name="hexacosanoate"/>
      <speciesType id="t_0804" name="phospholipid"/>
      <speciesType id="t_1200" name="PAS_chr1-1_0392"/>
      <speciesType id="t_1201" name="PAS_chr1-3_0054"/>
      <speciesType id="t_1202" name="PAS_chr1-3_0070"/>
      <speciesType id="t_1203" name="PAS_chr1-4_0295"/>
      <speciesType id="t_1204" name="PAS_chr1-4_0380"/>
      <speciesType id="t_1205" name="PAS_chr1-4_0393"/>
      <speciesType id="t_1206" name="PAS_chr1-4_0421"/>
      <speciesType id="t_1207" name="PAS_chr1-4_0463"/>
      <speciesType id="t_1208" name="PAS_chr1-4_0561"/>
      <speciesType id="t_1209" name="PAS_chr1-4_0566"/>
      <speciesType id="t_1210" name="PAS_chr1-4_0598"/>
      <speciesType id="t_1211" name="PAS_chr2-1_0065"/>
      <speciesType id="t_1212" name="PAS_chr2-1_0103"/>
      <speciesType id="t_1213" name="PAS_chr2-1_0110"/>
      <speciesType id="t_1214" name="PAS_chr2-1_0273"/>
      <speciesType id="t_1215" name="PAS_chr2-1_0279"/>
      <speciesType id="t_1216" name="PAS_chr2-1_0396"/>
      <speciesType id="t_1217" name="PAS_chr2-1_0402"/>
      <speciesType id="t_1218" name="PAS_chr2-1_0454"/>
      <speciesType id="t_1219" name="PAS_chr2-1_0466"/>
      <speciesType id="t_1220" name="PAS_chr2-1_0473"/>
      <speciesType id="t_1221" name="PAS_chr2-1_0739"/>
      <speciesType id="t_1222" name="PAS_chr2-1_0794"/>
      <speciesType id="t_1223" name="PAS_chr2-1_0853"/>
      <speciesType id="t_1224" name="PAS_chr2-2_0060"/>
      <speciesType id="t_1225" name="PAS_chr2-2_0127"/>
      <speciesType id="t_1226" name="PAS_chr2-2_0182"/>
      <speciesType id="t_1227" name="PAS_chr2-2_0193"/>
      <speciesType id="t_1228" name="PAS_chr2-2_0238"/>
      <speciesType id="t_1229" name="PAS_chr2-2_0294"/>
      <speciesType id="t_1230" name="PAS_chr2-2_0338"/>
      <speciesType id="t_1231" name="PAS_chr2-2_0408"/>
      <speciesType id="t_1232" name="PAS_chr3_0069"/>
      <speciesType id="t_1233" name="PAS_chr3_0073"/>
      <speciesType id="t_1234" name="PAS_chr3_0144"/>
      <speciesType id="t_1235" name="PAS_chr3_0165"/>
      <speciesType id="t_1236" name="PAS_chr3_0176"/>
      <speciesType id="t_1237" name="PAS_chr3_0257"/>
      <speciesType id="t_1238" name="PAS_chr3_0271"/>
      <speciesType id="t_1239" name="PAS_chr3_0403"/>
      <speciesType id="t_1240" name="PAS_chr3_0602"/>
      <speciesType id="t_1241" name="PAS_chr3_0733"/>
      <speciesType id="t_1242" name="PAS_chr3_0799"/>
      <speciesType id="t_1243" name="PAS_chr3_0826"/>
      <speciesType id="t_1244" name="PAS_chr3_0831"/>
      <speciesType id="t_1245" name="PAS_chr3_0936"/>
      <speciesType id="t_1246" name="PAS_chr3_0944"/>
      <speciesType id="t_1247" name="PAS_chr3_0949"/>
      <speciesType id="t_1248" name="PAS_chr3_0962"/>
      <speciesType id="t_1249" name="PAS_chr3_0965"/>
      <speciesType id="t_1250" name="PAS_chr3_0987"/>
      <speciesType id="t_1251" name="PAS_chr3_1007"/>
      <speciesType id="t_1252" name="PAS_chr3_1028"/>
      <speciesType id="t_1253" name="PAS_chr3_1126"/>
      <speciesType id="t_1254" name="PAS_chr3_1127"/>
      <speciesType id="t_1255" name="PAS_chr3_1192"/>
      <speciesType id="t_1256" name="PAS_chr4_0043"/>
      <speciesType id="t_1257" name="PAS_chr4_0101"/>
      <speciesType id="t_1258" name="PAS_chr4_0138"/>
      <speciesType id="t_1259" name="PAS_chr4_0153"/>
      <speciesType id="t_1260" name="PAS_chr4_0191"/>
      <speciesType id="t_1261" name="PAS_chr4_0196"/>
      <speciesType id="t_1262" name="PAS_chr4_0213"/>
      <speciesType id="t_1263" name="PAS_chr4_0228"/>
      <speciesType id="t_1264" name="PAS_chr4_0266"/>
      <speciesType id="t_1265" name="PAS_chr4_0276"/>
      <speciesType id="t_1266" name="PAS_chr4_0330"/>
      <speciesType id="t_1267" name="PAS_chr4_0352"/>
      <speciesType id="t_1268" name="PAS_chr4_0393"/>
      <speciesType id="t_1269" name="PAS_chr4_0522"/>
      <speciesType id="t_1270" name="PAS_chr4_0576"/>
      <speciesType id="t_1271" name="PAS_chr4_0580"/>
      <speciesType id="t_1272" name="PAS_chr4_0587"/>
      <speciesType id="t_1273" name="PAS_chr4_0624"/>
      <speciesType id="t_1274" name="PAS_chr4_0677"/>
      <speciesType id="t_1275" name="PAS_chr4_0684"/>
      <speciesType id="t_1276" name="PAS_chr4_0692"/>
      <speciesType id="t_1277" name="PAS_chr4_0705"/>
      <speciesType id="t_1278" name="PAS_chr4_0709"/>
      <speciesType id="t_1279" name="PAS_chr4_0815"/>
      <speciesType id="t_1280" name="PAS_chr4_0865"/>
      <speciesType id="t_1281" name="PAS_chr4_0974"/>
      <speciesType id="t_1282" name="PAS_c121_0002"/>
      <speciesType id="t_1283" name="PAS_c121_0009"/>
      <speciesType id="t_1284" name="PAS_c131_0017"/>
      <speciesType id="t_1285" name="PAS_chr1-1_0005"/>
      <speciesType id="t_1286" name="PAS_chr1-1_0006"/>
      <speciesType id="t_1287" name="PAS_chr1-1_0008"/>
      <speciesType id="t_1288" name="PAS_chr1-1_0009"/>
      <speciesType id="t_1289" name="PAS_chr1-1_0029"/>
      <speciesType id="t_1290" name="PAS_chr1-1_0047"/>
      <speciesType id="t_1291" name="PAS_chr1-1_0050"/>
      <speciesType id="t_1292" name="PAS_chr1-1_0062"/>
      <speciesType id="t_1293" name="PAS_chr1-1_0063"/>
      <speciesType id="t_1294" name="PAS_chr1-1_0067"/>
      <speciesType id="t_1295" name="PAS_chr1-1_0072"/>
      <speciesType id="t_1296" name="PAS_chr1-1_0103"/>
      <speciesType id="t_1297" name="PAS_chr1-1_0107"/>
      <speciesType id="t_1298" name="PAS_chr1-1_0132"/>
      <speciesType id="t_1299" name="PAS_chr1-1_0163"/>
      <speciesType id="t_1300" name="PAS_chr1-1_0169"/>
      <speciesType id="t_1301" name="PAS_chr1-1_0184"/>
      <speciesType id="t_1302" name="PAS_chr1-1_0200"/>
      <speciesType id="t_1303" name="PAS_chr1-1_0212"/>
      <speciesType id="t_1304" name="PAS_chr1-1_0215"/>
      <speciesType id="t_1305" name="PAS_chr1-1_0233"/>
      <speciesType id="t_1306" name="PAS_chr1-1_0241"/>
      <speciesType id="t_1307" name="PAS_chr1-1_0262"/>
      <speciesType id="t_1308" name="PAS_chr1-1_0277"/>
      <speciesType id="t_1309" name="PAS_chr1-1_0280"/>
      <speciesType id="t_1310" name="PAS_chr1-1_0282"/>
      <speciesType id="t_1311" name="PAS_chr1-1_0313"/>
      <speciesType id="t_1312" name="PAS_chr1-1_0323"/>
      <speciesType id="t_1313" name="PAS_chr1-1_0324"/>
      <speciesType id="t_1314" name="PAS_chr1-1_0357"/>
      <speciesType id="t_1315" name="PAS_chr1-1_0358"/>
      <speciesType id="t_1316" name="PAS_chr1-1_0360"/>
      <speciesType id="t_1317" name="PAS_chr1-1_0373"/>
      <speciesType id="t_1318" name="PAS_chr1-1_0374"/>
      <speciesType id="t_1319" name="PAS_chr1-1_0389"/>
      <speciesType id="t_1320" name="PAS_chr1-1_0390"/>
      <speciesType id="t_1321" name="PAS_chr1-1_0391"/>
      <speciesType id="t_1322" name="PAS_chr1-1_0393"/>
      <speciesType id="t_1323" name="PAS_chr1-1_0397"/>
      <speciesType id="t_1324" name="PAS_chr1-1_0411"/>
      <speciesType id="t_1325" name="PAS_chr1-1_0420"/>
      <speciesType id="t_1326" name="PAS_chr1-1_0430"/>
      <speciesType id="t_1327" name="PAS_chr1-1_0432"/>
      <speciesType id="t_1328" name="PAS_chr1-1_0436"/>
      <speciesType id="t_1329" name="PAS_chr1-1_0447"/>
      <speciesType id="t_1330" name="PAS_chr1-1_0448"/>
      <speciesType id="t_1331" name="PAS_chr1-1_0457"/>
      <speciesType id="t_1332" name="PAS_chr1-1_0459"/>
      <speciesType id="t_1333" name="PAS_chr1-1_0465"/>
      <speciesType id="t_1334" name="PAS_chr1-1_0475"/>
      <speciesType id="t_1335" name="PAS_chr1-1_0490"/>
      <speciesType id="t_1336" name="PAS_chr1-3_0023"/>
      <speciesType id="t_1337" name="PAS_chr1-3_0024"/>
      <speciesType id="t_1338" name="PAS_chr1-3_0028"/>
      <speciesType id="t_1339" name="PAS_chr1-3_0029"/>
      <speciesType id="t_1340" name="PAS_chr1-3_0078"/>
      <speciesType id="t_1341" name="PAS_chr1-3_0081"/>
      <speciesType id="t_1342" name="PAS_chr1-3_0090"/>
      <speciesType id="t_1343" name="PAS_chr1-3_0100"/>
      <speciesType id="t_1344" name="PAS_chr1-3_0104"/>
      <speciesType id="t_1345" name="PAS_chr1-3_0122"/>
      <speciesType id="t_1346" name="PAS_chr1-3_0128"/>
      <speciesType id="t_1347" name="PAS_chr1-3_0130"/>
      <speciesType id="t_1348" name="PAS_chr1-3_0156"/>
      <speciesType id="t_1349" name="PAS_chr1-3_0187"/>
      <speciesType id="t_1350" name="PAS_chr1-3_0191"/>
      <speciesType id="t_1351" name="PAS_chr1-3_0211"/>
      <speciesType id="t_1352" name="PAS_chr1-3_0220"/>
      <speciesType id="t_1353" name="PAS_chr1-3_0225"/>
      <speciesType id="t_1354" name="PAS_chr1-3_0235"/>
      <speciesType id="t_1355" name="PAS_chr1-3_0238"/>
      <speciesType id="t_1356" name="PAS_chr1-3_0239"/>
      <speciesType id="t_1357" name="PAS_chr1-3_0240"/>
      <speciesType id="t_1358" name="PAS_chr1-3_0244"/>
      <speciesType id="t_1359" name="PAS_chr1-4_0003"/>
      <speciesType id="t_1360" name="PAS_chr1-4_0009"/>
      <speciesType id="t_1361" name="PAS_chr1-4_0019"/>
      <speciesType id="t_1362" name="PAS_chr1-4_0047"/>
      <speciesType id="t_1363" name="PAS_chr1-4_0049"/>
      <speciesType id="t_1364" name="PAS_chr1-4_0064"/>
      <speciesType id="t_1365" name="PAS_chr1-4_0074"/>
      <speciesType id="t_1366" name="PAS_chr1-4_0083"/>
      <speciesType id="t_1367" name="PAS_chr1-4_0093"/>
      <speciesType id="t_1368" name="PAS_chr1-4_0095"/>
      <speciesType id="t_1369" name="PAS_chr1-4_0104"/>
      <speciesType id="t_1370" name="PAS_chr1-4_0144"/>
      <speciesType id="t_1371" name="PAS_chr1-4_0149"/>
      <speciesType id="t_1372" name="PAS_chr1-4_0150"/>
      <speciesType id="t_1373" name="PAS_chr1-4_0151"/>
      <speciesType id="t_1374" name="PAS_chr1-4_0153"/>
      <speciesType id="t_1375" name="PAS_chr1-4_0160"/>
      <speciesType id="t_1376" name="PAS_chr1-4_0181"/>
      <speciesType id="t_1377" name="PAS_chr1-4_0198"/>
      <speciesType id="t_1378" name="PAS_chr1-4_0215"/>
      <speciesType id="t_1379" name="PAS_chr1-4_0218"/>
      <speciesType id="t_1380" name="PAS_chr1-4_0222"/>
      <speciesType id="t_1381" name="PAS_chr1-4_0234"/>
      <speciesType id="t_1382" name="PAS_chr1-4_0243"/>
      <speciesType id="t_1383" name="PAS_chr1-4_0249"/>
      <speciesType id="t_1384" name="PAS_chr1-4_0253"/>
      <speciesType id="t_1385" name="PAS_chr1-4_0264"/>
      <speciesType id="t_1386" name="PAS_chr1-4_0292"/>
      <speciesType id="t_1387" name="PAS_chr1-4_0293"/>
      <speciesType id="t_1388" name="PAS_chr1-4_0303"/>
      <speciesType id="t_1389" name="PAS_chr1-4_0304"/>
      <speciesType id="t_1390" name="PAS_chr1-4_0314"/>
      <speciesType id="t_1391" name="PAS_chr1-4_0315"/>
      <speciesType id="t_1392" name="PAS_chr1-4_0329"/>
      <speciesType id="t_1393" name="PAS_chr1-4_0338"/>
      <speciesType id="t_1394" name="Pas_chr1-4_0367"/>
      <speciesType id="t_1395" name="PAS_chr1-4_0390"/>
      <speciesType id="t_1396" name="PAS_chr1-4_0392"/>
      <speciesType id="t_1397" name="PAS_chr1-4_0417"/>
      <speciesType id="t_1398" name="PAS_chr1-4_0426"/>
      <speciesType id="t_1399" name="PAS_chr1-4_0429"/>
      <speciesType id="t_1400" name="PAS_chr1-4_0441"/>
      <speciesType id="t_1401" name="PAS_chr1-4_0447"/>
      <speciesType id="t_1402" name="PAS_chr1-4_0448"/>
      <speciesType id="t_1403" name="PAS_chr1-4_0450"/>
      <speciesType id="t_1404" name="PAS_chr1-4_0458"/>
      <speciesType id="t_1405" name="PAS_chr1-4_0459"/>
      <speciesType id="t_1406" name="PAS_chr1-4_0475"/>
      <speciesType id="t_1407" name="PAS_chr1-4_0489"/>
      <speciesType id="t_1408" name="PAS_chr1-4_0496"/>
      <speciesType id="t_1409" name="PAS_chr1-4_0514"/>
      <speciesType id="t_1410" name="PAS_chr1-4_0524"/>
      <speciesType id="t_1411" name="PAS_chr1-4_0534"/>
      <speciesType id="t_1412" name="PAS_chr1-4_0538"/>
      <speciesType id="t_1413" name="PAS_chr1-4_0545"/>
      <speciesType id="t_1414" name="PAS_chr1-4_0551"/>
      <speciesType id="t_1415" name="PAS_chr1-4_0558"/>
      <speciesType id="t_1416" name="PAS_chr1-4_0572"/>
      <speciesType id="t_1417" name="PAS_chr1-4_0593"/>
      <speciesType id="t_1418" name="PAS_chr1-4_0604"/>
      <speciesType id="t_1419" name="PAS_chr1-4_0608"/>
      <speciesType id="t_1420" name="PAS_chr1-4_0632"/>
      <speciesType id="t_1421" name="PAS_chr1-4_0685"/>
      <speciesType id="t_1422" name="PAS_chr1-4_0697"/>
      <speciesType id="t_1423" name="PAS_chr2-1_0016"/>
      <speciesType id="t_1424" name="PAS_chr2-1_0037"/>
      <speciesType id="t_1425" name="PAS_chr2-1_0047"/>
      <speciesType id="t_1426" name="PAS_chr2-1_0072"/>
      <speciesType id="t_1427" name="PAS_chr2-1_0093"/>
      <speciesType id="t_1428" name="PAS_chr2-1_0107"/>
      <speciesType id="t_1429" name="PAS_chr2-1_0111"/>
      <speciesType id="t_1430" name="PAS_chr2-1_0115"/>
      <speciesType id="t_1431" name="PAS_chr2-1_0120"/>
      <speciesType id="t_1432" name="PAS_chr2-1_0121"/>
      <speciesType id="t_1433" name="PAS_chr2-1_0123"/>
      <speciesType id="t_1434" name="PAS_chr2-1_0146"/>
      <speciesType id="t_1435" name="PAS_chr2-1_0158"/>
      <speciesType id="t_1436" name="PAS_chr2-1_0160"/>
      <speciesType id="t_1437" name="PAS_chr2-1_0168"/>
      <speciesType id="t_1438" name="PAS_chr2-1_0173"/>
      <speciesType id="t_1439" name="PAS_chr2-1_0191"/>
      <speciesType id="t_1440" name="PAS_chr2-1_0197"/>
      <speciesType id="t_1441" name="PAS_chr2-1_0202"/>
      <speciesType id="t_1442" name="PAS_chr2-1_0209"/>
      <speciesType id="t_1443" name="PAS_chr2-1_0221"/>
      <speciesType id="t_1444" name="PAS_chr2-1_0238"/>
      <speciesType id="t_1445" name="PAS_chr2-1_0263"/>
      <speciesType id="t_1446" name="PAS_chr2-1_0269"/>
      <speciesType id="t_1447" name="PAS_chr2-1_0292"/>
      <speciesType id="t_1448" name="PAS_chr2-1_0307"/>
      <speciesType id="t_1449" name="PAS_chr2-1_0308"/>
      <speciesType id="t_1450" name="PAS_chr2-1_0311"/>
      <speciesType id="t_1451" name="PAS_chr2-1_0343"/>
      <speciesType id="t_1452" name="PAS_chr2-1_0346"/>
      <speciesType id="t_1453" name="PAS_chr2-1_0358"/>
      <speciesType id="t_1454" name="PAS_chr2-1_0368"/>
      <speciesType id="t_1455" name="PAS_chr2-1_0383"/>
      <speciesType id="t_1456" name="PAS_chr2-1_0391"/>
      <speciesType id="t_1457" name="PAS_chr2-1_0400"/>
      <speciesType id="t_1458" name="PAS_chr2-1_0415"/>
      <speciesType id="t_1459" name="PAS_chr2-1_0422"/>
      <speciesType id="t_1460" name="PAS_chr2-1_0437"/>
      <speciesType id="t_1461" name="PAS_chr2-1_0453"/>
      <speciesType id="t_1462" name="PAS_chr2-1_0472"/>
      <speciesType id="t_1463" name="PAS_chr2-1_0478"/>
      <speciesType id="t_1464" name="PAS_chr2-1_0498"/>
      <speciesType id="t_1465" name="PAS_chr2-1_0513"/>
      <speciesType id="t_1466" name="PAS_chr2-1_0533"/>
      <speciesType id="t_1467" name="PAS_chr2-1_0543"/>
      <speciesType id="t_1468" name="PAS_chr2-1_0547"/>
      <speciesType id="t_1469" name="PAS_chr2-1_0549"/>
      <speciesType id="t_1470" name="PAS_chr2-1_0577"/>
      <speciesType id="t_1471" name="PAS_chr2-1_0593"/>
      <speciesType id="t_1472" name="PAS_chr2-1_0626"/>
      <speciesType id="t_1473" name="PAS_chr2-1_0628"/>
      <speciesType id="t_1474" name="PAS_chr2-1_0637"/>
      <speciesType id="t_1475" name="PAS_chr2-1_0657"/>
      <speciesType id="t_1476" name="PAS_chr2-1_0660"/>
      <speciesType id="t_1477" name="PAS_chr2-1_0661"/>
      <speciesType id="t_1478" name="PAS_chr2-1_0673"/>
      <speciesType id="t_1479" name="PAS_chr2-1_0679"/>
      <speciesType id="t_1480" name="PAS_chr2-1_0684"/>
      <speciesType id="t_1481" name="PAS_chr2-1_0694"/>
      <speciesType id="t_1482" name="PAS_chr2-1_0695"/>
      <speciesType id="t_1483" name="PAS_chr2-1_0698"/>
      <speciesType id="t_1484" name="PAS_chr2-1_0716"/>
      <speciesType id="t_1485" name="PAS_chr2-1_0727"/>
      <speciesType id="t_1486" name="PAS_chr2-1_0736"/>
      <speciesType id="t_1487" name="PAS_chr2-1_0749"/>
      <speciesType id="t_1488" name="PAS_chr2-1_0752"/>
      <speciesType id="t_1489" name="PAS_chr2-1_0753"/>
      <speciesType id="t_1490" name="PAS_chr2-1_0759"/>
      <speciesType id="t_1491" name="PAS_chr2-1_0760"/>
      <speciesType id="t_1492" name="PAS_chr2-1_0763"/>
      <speciesType id="t_1493" name="PAS_chr2-1_0767"/>
      <speciesType id="t_1494" name="PAS_chr2-1_0769"/>
      <speciesType id="t_1495" name="PAS_chr2-1_0770"/>
      <speciesType id="t_1496" name="PAS_chr2-1_0771"/>
      <speciesType id="t_1497" name="PAS_chr2-1_0775"/>
      <speciesType id="t_1498" name="PAS_chr2-1_0776"/>
      <speciesType id="t_1499" name="PAS_chr2-1_0778"/>
      <speciesType id="t_1500" name="PAS_chr2-1_0785"/>
      <speciesType id="t_1502" name="PAS_chr2-1_0864"/>
      <speciesType id="t_1503" name="PAS_chr2-1_0871"/>
      <speciesType id="t_1504" name="PAS_chr2-1_0885"/>
      <speciesType id="t_1505" name="PAS_chr2-2_0024"/>
      <speciesType id="t_1506" name="PAS_chr2-2_0036"/>
      <speciesType id="t_1507" name="PAS_chr2-2_0044"/>
      <speciesType id="t_1508" name="PAS_chr2-2_0048"/>
      <speciesType id="t_1509" name="PAS_chr2-2_0053"/>
      <speciesType id="t_1510" name="PAS_chr2-2_0059"/>
      <speciesType id="t_1511" name="PAS_chr2-2_0063"/>
      <speciesType id="t_1512" name="PAS_chr2-2_0075"/>
      <speciesType id="t_1513" name="PAS_chr2-2_0084"/>
      <speciesType id="t_1514" name="PAS_chr2-2_0107"/>
      <speciesType id="t_1515" name="PAS_chr2-2_0111"/>
      <speciesType id="t_1516" name="PAS_chr2-2_0112"/>
      <speciesType id="t_1517" name="PAS_chr2-2_0113"/>
      <speciesType id="t_1518" name="PAS_chr2-2_0131"/>
      <speciesType id="t_1519" name="PAS_chr2-2_0137"/>
      <speciesType id="t_1520" name="PAS_chr2-2_0142"/>
      <speciesType id="t_1521" name="PAS_chr2-2_0145"/>
      <speciesType id="t_1522" name="PAS_chr2-2_0162"/>
      <speciesType id="t_1523" name="PAS_chr2-2_0168"/>
      <speciesType id="t_1524" name="PAS_chr2-2_0174"/>
      <speciesType id="t_1525" name="PAS_chr2-2_0204"/>
      <speciesType id="t_1526" name="PAS_chr2-2_0219"/>
      <speciesType id="t_1527" name="PAS_chr2-2_0230"/>
      <speciesType id="t_1528" name="PAS_chr2-2_0245"/>
      <speciesType id="t_1529" name="PAS_chr2-2_0252"/>
      <speciesType id="t_1530" name="PAS_chr2-2_0267"/>
      <speciesType id="t_1531" name="PAS_chr2-2_0279"/>
      <speciesType id="t_1532" name="PAS_chr2-2_0288"/>
      <speciesType id="t_1533" name="PAS_chr2-2_0302"/>
      <speciesType id="t_1534" name="PAS_chr2-2_0303"/>
      <speciesType id="t_1535" name="PAS_chr2-2_0311"/>
      <speciesType id="t_1536" name="PAS_chr2-2_0314"/>
      <speciesType id="t_1537" name="PAS_chr2-2_0317"/>
      <speciesType id="t_1538" name="PAS_chr2-2_0318"/>
      <speciesType id="t_1539" name="PAS_chr2-2_0322"/>
      <speciesType id="t_1540" name="PAS_chr2-2_0329"/>
      <speciesType id="t_1541" name="PAS_chr2-2_0337"/>
      <speciesType id="t_1542" name="PAS_chr2-2_0357"/>
      <speciesType id="t_1543" name="PAS_chr2-2_0359"/>
      <speciesType id="t_1544" name="PAS_chr2-2_0382"/>
      <speciesType id="t_1545" name="PAS_chr2-2_0401"/>
      <speciesType id="t_1546" name="PAS_chr2-2_0407"/>
      <speciesType id="t_1547" name="PAS_chr2-2_0423"/>
      <speciesType id="t_1548" name="PAS_chr2-2_0446"/>
      <speciesType id="t_1549" name="PAS_chr2-2_0480"/>
      <speciesType id="t_1550" name="PAS_chr2-2_0481"/>
      <speciesType id="t_1551" name="PAS_chr2-2_0492"/>
      <speciesType id="t_1552" name="PAS_chr2-2_0496"/>
      <speciesType id="t_1553" name="PAS_chr3_0039"/>
      <speciesType id="t_1554" name="PAS_chr3_0052"/>
      <speciesType id="t_1555" name="PAS_chr3_0053"/>
      <speciesType id="t_1556" name="PAS_chr3_0062"/>
      <speciesType id="t_1557" name="PAS_chr3_0072"/>
      <speciesType id="t_1558" name="PAS_chr3_0082"/>
      <speciesType id="t_1559" name="PAS_chr3_0085"/>
      <speciesType id="t_1560" name="PAS_chr3_0095"/>
      <speciesType id="t_1561" name="PAS_chr3_0124"/>
      <speciesType id="t_1562" name="PAS_chr3_0134"/>
      <speciesType id="t_1563" name="PAS_chr3_0151"/>
      <speciesType id="t_1564" name="PAS_chr3_0156"/>
      <speciesType id="t_1565" name="PAS_chr3_0166"/>
      <speciesType id="t_1566" name="PAS_chr3_0167"/>
      <speciesType id="t_1567" name="PAS_chr3_0169"/>
      <speciesType id="t_1568" name="PAS_chr3_0181"/>
      <speciesType id="t_1569" name="PAS_chr3_0188"/>
      <speciesType id="t_1570" name="PAS_chr3_0198"/>
      <speciesType id="t_1571" name="PAS_chr3_0216"/>
      <speciesType id="t_1572" name="PAS_chr3_0218"/>
      <speciesType id="t_1573" name="PAS_chr3_0222"/>
      <speciesType id="t_1574" name="PAS_chr3_0234"/>
      <speciesType id="t_1575" name="PAS_chr3_0236"/>
      <speciesType id="t_1576" name="PAS_chr3_0253"/>
      <speciesType id="t_1577" name="PAS_chr3_0262"/>
      <speciesType id="t_1578" name="PAS_chr3_0264"/>
      <speciesType id="t_1579" name="PAS_chr3_0277"/>
      <speciesType id="t_1580" name="PAS_chr3_0281"/>
      <speciesType id="t_1581" name="PAS_chr3_0283"/>
      <speciesType id="t_1582" name="PAS_chr3_0285"/>
      <speciesType id="t_1583" name="PAS_chr3_0291"/>
      <speciesType id="t_1584" name="PAS_chr3_0294"/>
      <speciesType id="t_1585" name="PAS_chr3_0305"/>
      <speciesType id="t_1586" name="PAS_chr3_0317"/>
      <speciesType id="t_1587" name="PAS_chr3_0349"/>
      <speciesType id="t_1588" name="PAS_chr3_0361"/>
      <speciesType id="t_1589" name="PAS_chr3_0371"/>
      <speciesType id="t_1590" name="PAS_chr3_0376"/>
      <speciesType id="t_1591" name="PAS_chr3_0381"/>
      <speciesType id="t_1592" name="PAS_chr3_0399"/>
      <speciesType id="t_1593" name="PAS_chr3_0410"/>
      <speciesType id="t_1594" name="PAS_chr3_0417"/>
      <speciesType id="t_1595" name="PAS_chr3_0425"/>
      <speciesType id="t_1596" name="PAS_chr3_0440"/>
      <speciesType id="t_1597" name="PAS_chr3_0456"/>
      <speciesType id="t_1598" name="PAS_chr3_0462"/>
      <speciesType id="t_1599" name="PAS_chr3_0471"/>
      <speciesType id="t_1600" name="PAS_chr3_0482"/>
      <speciesType id="t_1601" name="PAS_chr3_0506"/>
      <speciesType id="t_1602" name="PAS_chr3_0507"/>
      <speciesType id="t_1603" name="PAS_chr3_0512"/>
      <speciesType id="t_1604" name="PAS_chr3_0528"/>
      <speciesType id="t_1605" name="PAS_chr3_0552"/>
      <speciesType id="t_1606" name="PAS_chr3_0561"/>
      <speciesType id="t_1607" name="PAS_chr3_0566"/>
      <speciesType id="t_1608" name="PAS_chr3_0569"/>
      <speciesType id="t_1609" name="PAS_chr3_0570"/>
      <speciesType id="t_1610" name="PAS_chr3_0579"/>
      <speciesType id="t_1611" name="PAS_chr3_0591"/>
      <speciesType id="t_1612" name="PAS_chr3_0597"/>
      <speciesType id="t_1613" name="PAS_chr3_0604"/>
      <speciesType id="t_1614" name="PAS_chr3_0623"/>
      <speciesType id="t_1615" name="PAS_chr3_0630"/>
      <speciesType id="t_1616" name="PAS_chr3_0631"/>
      <speciesType id="t_1617" name="PAS_chr3_0646"/>
      <speciesType id="t_1618" name="PAS_chr3_0647"/>
      <speciesType id="t_1619" name="PAS_chr3_0648"/>
      <speciesType id="t_1620" name="PAS_chr3_0659"/>
      <speciesType id="t_1621" name="PAS_chr3_0667"/>
      <speciesType id="t_1622" name="PAS_chr3_0675"/>
      <speciesType id="t_1623" name="PAS_chr3_0676"/>
      <speciesType id="t_1624" name="PAS_chr3_0693"/>
      <speciesType id="t_1625" name="PAS_chr3_0726"/>
      <speciesType id="t_1626" name="PAS_chr3_0740"/>
      <speciesType id="t_1627" name="PAS_chr3_0744"/>
      <speciesType id="t_1628" name="PAS_chr3_0754"/>
      <speciesType id="t_1629" name="PAS_chr3_0770"/>
      <speciesType id="t_1630" name="PAS_chr3_0781"/>
      <speciesType id="t_1631" name="PAS_chr3_0783"/>
      <speciesType id="t_1632" name="PAS_chr3_0788"/>
      <speciesType id="t_1633" name="PAS_chr3_0832"/>
      <speciesType id="t_1634" name="PAS_chr3_0841"/>
      <speciesType id="t_1635" name="PAS_chr3_0842"/>
      <speciesType id="t_1636" name="PAS_chr3_0843"/>
      <speciesType id="t_1637" name="PAS_chr3_0859"/>
      <speciesType id="t_1638" name="PAS_chr3_0864"/>
      <speciesType id="t_1639" name="PAS_chr3_0867"/>
      <speciesType id="t_1640" name="PAS_chr3_0868"/>
      <speciesType id="t_1641" name="PAS_chr3_0870"/>
      <speciesType id="t_1642" name="PAS_chr3_0876"/>
      <speciesType id="t_1643" name="PAS_chr3_0890"/>
      <speciesType id="t_1644" name="PAS_chr3_0899"/>
      <speciesType id="t_1645" name="PAS_chr3_0915"/>
      <speciesType id="t_1646" name="PAS_chr3_0920"/>
      <speciesType id="t_1647" name="PAS_chr3_0922"/>
      <speciesType id="t_1648" name="PAS_chr3_0932"/>
      <speciesType id="t_1649" name="PAS_chr3_0943"/>
      <speciesType id="t_1650" name="PAS_chr3_0951"/>
      <speciesType id="t_1651" name="PAS_chr3_0954"/>
      <speciesType id="t_1652" name="PAS_chr3_0957"/>
      <speciesType id="t_1653" name="PAS_chr3_0996"/>
      <speciesType id="t_1654" name="PAS_chr3_0999"/>
      <speciesType id="t_1655" name="PAS_chr3_1002"/>
      <speciesType id="t_1656" name="PAS_chr3_1011"/>
      <speciesType id="t_1657" name="PAS_chr3_1012"/>
      <speciesType id="t_1658" name="PAS_chr3_1021"/>
      <speciesType id="t_1659" name="PAS_chr3_1024"/>
      <speciesType id="t_1660" name="PAS_chr3_1025"/>
      <speciesType id="t_1661" name="PAS_chr3_1037"/>
      <speciesType id="t_1662" name="PAS_chr3_1084"/>
      <speciesType id="t_1663" name="PAS_chr3_1110"/>
      <speciesType id="t_1664" name="PAS_chr3_1111"/>
      <speciesType id="t_1665" name="PAS_chr3_1115"/>
      <speciesType id="t_1666" name="PAS_chr3_1132"/>
      <speciesType id="t_1667" name="PAS_chr3_1138"/>
      <speciesType id="t_1668" name="PAS_chr3_1194"/>
      <speciesType id="t_1669" name="PAS_chr3_1197"/>
      <speciesType id="t_1670" name="PAS_chr4_0023"/>
      <speciesType id="t_1671" name="PAS_chr4_0050"/>
      <speciesType id="t_1672" name="PAS_chr4_0055"/>
      <speciesType id="t_1673" name="PAS_chr4_0060"/>
      <speciesType id="t_1674" name="PAS_chr4_0063"/>
      <speciesType id="t_1675" name="PAS_chr4_0081"/>
      <speciesType id="t_1676" name="PAS_chr4_0112"/>
      <speciesType id="t_1677" name="PAS_chr4_0147"/>
      <speciesType id="t_1678" name="PAS_chr4_0150"/>
      <speciesType id="t_1679" name="PAS_chr4_0173"/>
      <speciesType id="t_1680" name="PAS_chr4_0197"/>
      <speciesType id="t_1681" name="PAS_chr4_0198"/>
      <speciesType id="t_1682" name="PAS_chr4_0212"/>
      <speciesType id="t_1683" name="PAS_chr4_0233"/>
      <speciesType id="t_1684" name="PAS_chr4_0247"/>
      <speciesType id="t_1685" name="PAS_chr4_0248"/>
      <speciesType id="t_1686" name="PAS_chr4_0259"/>
      <speciesType id="t_1687" name="PAS_chr4_0264"/>
      <speciesType id="t_1688" name="PAS_chr4_0272"/>
      <speciesType id="t_1689" name="PAS_chr4_0280"/>
      <speciesType id="t_1690" name="PAS_chr4_0285"/>
      <speciesType id="t_1691" name="PAS_chr4_0294"/>
      <speciesType id="t_1692" name="PAS_chr4_0311"/>
      <speciesType id="t_1693" name="PAS_chr4_0314"/>
      <speciesType id="t_1694" name="PAS_chr4_0335"/>
      <speciesType id="t_1695" name="PAS_chr4_0343"/>
      <speciesType id="t_1696" name="PAS_chr4_0346"/>
      <speciesType id="t_1697" name="PAS_chr4_0356"/>
      <speciesType id="t_1698" name="PAS_chr4_0368"/>
      <speciesType id="t_1699" name="PAS_chr4_0369"/>
      <speciesType id="t_1700" name="PAS_chr4_0398"/>
      <speciesType id="t_1701" name="PAS_chr4_0408"/>
      <speciesType id="t_1702" name="PAS_chr4_0415"/>
      <speciesType id="t_1703" name="PAS_chr4_0416"/>
      <speciesType id="t_1704" name="PAS_chr4_0418"/>
      <speciesType id="t_1705" name="PAS_chr4_0437"/>
      <speciesType id="t_1706" name="PAS_chr4_0449"/>
      <speciesType id="t_1707" name="PAS_chr4_0470"/>
      <speciesType id="t_1708" name="PAS_chr4_0474"/>
      <speciesType id="t_1709" name="PAS_chr4_0477"/>
      <speciesType id="t_1710" name="PAS_chr4_0478"/>
      <speciesType id="t_1711" name="PAS_chr4_0511"/>
      <speciesType id="t_1712" name="PAS_chr4_0523"/>
      <speciesType id="t_1713" name="PAS_chr4_0544"/>
      <speciesType id="t_1714" name="PAS_chr4_0550"/>
      <speciesType id="t_1715" name="PAS_chr4_0578"/>
      <speciesType id="t_1716" name="PAS_chr4_0579"/>
      <speciesType id="t_1717" name="PAS_chr4_0598"/>
      <speciesType id="t_1718" name="PAS_chr4_0613"/>
      <speciesType id="t_1719" name="PAS_chr4_0621"/>
      <speciesType id="t_1720" name="PAS_chr4_0645"/>
      <speciesType id="t_1721" name="PAS_chr4_0648"/>
      <speciesType id="t_1722" name="PAS_chr4_0664"/>
      <speciesType id="t_1723" name="PAS_chr4_0665"/>
      <speciesType id="t_1724" name="PAS_chr4_0700"/>
      <speciesType id="t_1725" name="PAS_chr4_0703"/>
      <speciesType id="t_1726" name="PAS_chr4_0712"/>
      <speciesType id="t_1727" name="PAS_chr4_0730"/>
      <speciesType id="t_1728" name="PAS_chr4_0733"/>
      <speciesType id="t_1729" name="PAS_chr4_0780"/>
      <speciesType id="t_1730" name="PAS_chr4_0783"/>
      <speciesType id="t_1731" name="PAS_chr4_0785"/>
      <speciesType id="t_1732" name="PAS_chr4_0795"/>
      <speciesType id="t_1733" name="PAS_chr4_0819"/>
      <speciesType id="t_1734" name="PAS_chr4_0821"/>
      <speciesType id="t_1735" name="PAS_chr4_0830"/>
      <speciesType id="t_1736" name="PAS_chr4_0839"/>
      <speciesType id="t_1737" name="PAS_chr4_0842"/>
      <speciesType id="t_1738" name="PAS_chr4_0847"/>
      <speciesType id="t_1739" name="PAS_chr4_0907"/>
      <speciesType id="t_1740" name="PAS_chr4_0912"/>
      <speciesType id="t_1741" name="PAS_chr4_0938"/>
      <speciesType id="t_1742" name="PAS_chr4_0940"/>
      <speciesType id="t_1743" name="PAS_chr4_0968"/>
      <speciesType id="t_1744" name="PAS_chr4_0994"/>
      <speciesType id="t_1745" name="PAS_chr4_0996"/>
      <speciesType id="t_1746" name="PAS_FragB_0008"/>
      <speciesType id="t_1747" name="PAS_FragB_0040"/>
      <speciesType id="t_1748" name="PAS_FragB_0053"/>
      <speciesType id="t_1749" name="PAS_FragB_0061"/>
      <speciesType id="t_1750" name="PAS_FragB_0064"/>
      <speciesType id="t_1751" name="PAS_chr3_0834"/>
      <speciesType id="t_1752" name="PAS_chr2-1_0580"/>
      <speciesType id="t_1753" name="PAS_chr2-2_0021"/>
      <speciesType id="t_1754" name="PAS_chr3_0006"/>
      <speciesType id="t_1755" name="PAS_chr3_0761"/>
      <speciesType id="t_1756" name="PAS_chr2-2_0272"/>
      <speciesType id="t_1757" name="PAS_chr3_0447"/>
      <speciesType id="t_1758" name="PAS_chr4_0816"/>
      <speciesType id="t_1759" name="PAS_chr2-1_0856"/>
      <speciesType id="t_1760" name="PAS_chr4_0018"/>
      <speciesType id="t_1761" name="PAS_chr2-1_0506"/>
      <speciesType id="t_1762" name="PAS_FragB_0009"/>
      <speciesType id="t_1763" name="PAS_chr2-2_0094"/>
      <speciesType id="t_1764" name="PAS_chr3_0822"/>
      <speciesType id="t_1765" name="PAS_chr1-3_0094"/>
      <speciesType id="t_1766" name="PAS_chr2-1_0089"/>
      <speciesType id="t_1767" name="PAS_chr3_0040"/>
      <speciesType id="t_1768" name="PAS_chr1-4_0124"/>
      <speciesType id="t_1770" name="PAS_chr3_0887"/>
      <speciesType id="t_1771" name="PAS_chr4_0284"/>
      <speciesType id="t_1772" name="PAS_chr1-4_0423"/>
      <speciesType id="t_1773" name="PAS_chr2-2_0019"/>
      <speciesType id="t_1774" name="PAS_chr3_0441"/>
      <speciesType id="t_1775" name="PAS_chr1-1_0030"/>
      <speciesType id="t_1776" name="PAS_chr1-1_0203"/>
      <speciesType id="t_1777" name="PAS_chr1-4_0479"/>
      <speciesType id="t_1778" name="PAS_chr1-1_0341"/>
      <speciesType id="t_1779" name="PAS_chr1-1_0221"/>
      <speciesType id="t_1780" name="PAS_chr1-4_0601"/>
      <speciesType id="t_1781" name="PAS_chr2-1_0129"/>
      <speciesType id="t_1782" name="PAS_chr2-1_0351"/>
      <speciesType id="t_1783" name="PAS_chr2-1_0659"/>
      <speciesType id="t_1784" name="PAS_chr3_0018"/>
      <speciesType id="t_1785" name="PAS_chr4_0111"/>
      <speciesType id="t_1786" name="PAS_chr1-1_0028"/>
      <speciesType id="t_1787" name="PAS_chr1-1_0081"/>
      <speciesType id="t_1788" name="PAS_chr2-2_0391"/>
      <speciesType id="t_1789" name="PAS_chr1-4_0570"/>
      <speciesType id="t_1790" name="PAS_chr2-1_0235"/>
      <speciesType id="t_1791" name="PAS_chr2-2_0009"/>
      <speciesType id="t_1792" name="PAS_chr3_0036"/>
      <speciesType id="t_1793" name="PAS_chr3_0177"/>
      <speciesType id="t_1794" name="PAS_chr3_0434"/>
      <speciesType id="t_1795" name="PAS_chr4_0877"/>
      <speciesType id="t_1796" name="PAS_chr1-1_0069"/>
      <speciesType id="t_1797" name="PAS_chr1-4_0394"/>
      <speciesType id="t_1798" name="PAS_chr4_0337"/>
      <speciesType id="t_1799" name="PAS_chr3_0495"/>
      <speciesType id="t_1800" name="PAS_chr4_0342"/>
      <speciesType id="t_1801" name="PAS_chr1-1_0287"/>
      <speciesType id="t_1802" name="PAS_chr1-1_0354"/>
      <speciesType id="t_1803" name="PAS_chr3_0022"/>
      <speciesType id="t_1804" name="PAS_chr2-1_0530"/>
      <speciesType id="t_1805" name="PAS_chr3_0100"/>
      <speciesType id="t_1806" name="PAS_chr3_0489"/>
      <speciesType id="t_1807" name="PAS_chr3_0225"/>
      <speciesType id="t_1808" name="PAS_chr2-2_0283"/>
      <speciesType id="t_1809" name="PAS_chr1-1_0427"/>
      <speciesType id="t_1810" name="PAS_chr3_0674"/>
      <speciesType id="t_1811" name="PAS_chr4_0422"/>
      <speciesType id="t_1812" name="PAS_chr2-1_0361"/>
      <speciesType id="t_1813" name="PAS_chr2-1_0363"/>
      <speciesType id="t_1814" name="PAS_chr2-2_0266"/>
      <speciesType id="t_1815" name="PAS_chr3_0824"/>
      <speciesType id="t_1816" name="PAS_chr4_0744"/>
      <speciesType id="t_1817" name="PAS_chr4_0818"/>
      <speciesType id="t_1818" name="PAS_chr1-1_0424"/>
      <speciesType id="t_1819" name="PAS_chr1-4_0254"/>
      <speciesType id="t_1820" name="PAS_chr3_0615"/>
      <speciesType id="t_1821" name="PAS_chr1-1_0002"/>
      <speciesType id="t_1822" name="PAS_chr4_0840"/>
      <speciesType id="t_1823" name="PAS_chr2-1_0060"/>
      <speciesType id="t_1824" name="PAS_chr1-4_0207"/>
      <speciesType id="t_1825" name="PAS_chr2-2_0278"/>
      <speciesType id="t_1828" name="PAS_chr2-2_0017"/>
      <speciesType id="t_1829" name="PAS_chr4_0021"/>
      <speciesType id="t_1830" name="PAS_chr1-4_0015"/>
      <speciesType id="t_1831" name="PAS_chr1-1_0319"/>
      <speciesType id="t_1832" name="PAS_chr2-1_0178"/>
      <speciesType id="t_1833" name="PAS_chr2-1_0424"/>
      <speciesType id="t_1834" name="PAS_chr2-2_0430"/>
      <speciesType id="t_1835" name="PAS_chr1-4_0313"/>
      <speciesType id="t_1836" name="PAS_chr1-1_0322"/>
      <speciesType id="t_1837" name="PAS_chr3_0424"/>
      <speciesType id="t_1838" name="PAS_chr3_0184"/>
      <speciesType id="t_1839" name="PAS_chr3_0306"/>
      <speciesType id="t_1840" name="PAS_chr3_1031"/>
      <speciesType id="t_1841" name="PAS_chr2-1_0557"/>
      <speciesType id="t_1842" name="PAS_chr1-4_0141"/>
      <speciesType id="t_1843" name="PAS_chr2-1_0520"/>
      <speciesType id="t_1844" name="PAS_chr4_0806"/>
      <speciesType id="t_1845" name="PAS_chr2-1_0423"/>
      <speciesType id="t_1846" name="PAS_chr2-2_0346"/>
      <speciesType id="t_1847" name="PAS_chr3_0741"/>
      <speciesType id="t_1848" name="PAS_chr3_1142"/>
      <speciesType id="t_1849" name="PAS_chr4_0610"/>
      <speciesType id="t_1850" name="PAS_chr2-1_0313"/>
      <speciesType id="t_1851" name="PAS_chr4_0287"/>
      <speciesType id="t_1852" name="PAS_chr1-3_0212"/>
      <speciesType id="t_1853" name="PAS_chr4_0008"/>
      <speciesType id="t_1854" name="PAS_chr2-1_0419"/>
      <speciesType id="t_1855" name="PAS_chr3_0099"/>
      <speciesType id="t_1856" name="PAS_chr2-1_0344"/>
      <speciesType id="t_1857" name="PAS_chr3_0428"/>
      <speciesType id="t_1858" name="PAS_chr3_0763"/>
      <speciesType id="t_1859" name="PAS_chr4_0338"/>
      <speciesType id="t_1860" name="PAS_chr4_0339"/>
      <speciesType id="t_1861" name="PAS_chr1-4_0075"/>
      <speciesType id="t_1862" name="PAS_chr1-4_0299"/>
      <speciesType id="t_1863" name="PAS_chr1-4_0615"/>
      <speciesType id="t_1864" name="PAS_chr4_0488"/>
      <speciesType id="t_1865" name="PAS_chr2-1_0257"/>
      <speciesType id="t_1866" name="PAS_chr4_0514"/>
      <speciesType id="t_1867" name="PAS_chr2-2_0276"/>
      <speciesType id="t_1868" name="PAS_chr3_0024"/>
      <speciesType id="t_1869" name="PAS_chr3_0282"/>
      <speciesType id="t_1870" name="PAS_chr4_0439"/>
      <speciesType id="t_1871" name="PAS_chr1-4_0090"/>
      <speciesType id="t_1872" name="PAS_chr4_0836"/>
      <speciesType id="t_1873" name="PAS_chr1-4_0194"/>
      <speciesType id="t_1874" name="PAS_chr2-2_0101"/>
      <speciesType id="t_1875" name="PAS_chr3_0649"/>
      <speciesType id="t_1876" name="PAS_chr3_0634"/>
      <speciesType id="t_1877" name="PAS_chr2-1_0649"/>
      <speciesType id="t_1878" name="PAS_chr1-1_0418"/>
      <speciesType id="t_1879" name="PAS_chr2-2_0387"/>
      <speciesType id="t_1880" name="PAS_chr2-1_0554"/>
      <speciesType id="t_1881" name="PAS_chr1-4_0324"/>
      <speciesType id="t_1882" name="PAS_chr3_0707"/>
      <speciesType id="t_1883" name="PAS_chr3_0651"/>
      <speciesType id="t_1884" name="PAS_chr3_0568"/>
      <speciesType id="t_1885" name="PAS_chr2-1_0125"/>
      <speciesType id="t_1886" name="PAS_chr4_0906"/>
      <speciesType id="t_1887" name="PAS_chr3_0244"/>
      <speciesType id="t_1888" name="PAS_chr1-4_0359"/>
      <speciesType id="t_1889" name="PAS_chr2-2_0104"/>
      <speciesType id="t_1890" name="PAS_chr4_0344"/>
      <speciesType id="t_1891" name="PAS_chr3_0942"/>
      <speciesType id="t_1892" name="PAS_chr4_0302"/>
      <speciesType id="t_1893" name="PAS_chr4_0735"/>
      <speciesType id="t_1894" name="PAS_chr4_0697"/>
      <speciesType id="t_1895" name="PAS_chr2-2_0431"/>
      <speciesType id="t_1896" name="PAS_chr2-1_0223"/>
      <speciesType id="t_1897" name="PAS_chr2-2_0309"/>
      <speciesType id="t_1898" name="PAS_chr2-2_0434"/>
      <speciesType id="t_1899" name="PAS_chr3_0157"/>
      <speciesType id="t_1900" name="PAS_chr4_0826"/>
      <speciesType id="t_1901" name="PAS_chr4_0239"/>
      <speciesType id="t_1902" name="PAS_chr2-1_0500"/>
      <speciesType id="t_1903" name="PAS_chr1-3_0083"/>
      <speciesType id="t_1904" name="PAS_chr2-1_0163"/>
      <speciesType id="t_1905" name="PAS_chr2-1_0697"/>
      <speciesType id="t_1906" name="PAS_chr2-2_0349"/>
      <speciesType id="t_1907" name="PAS_chr4_0229"/>
      <speciesType id="t_1908" name="PAS_chr3_0703"/>
      <speciesType id="t_1909" name="PAS_chr2-1_0395"/>
      <speciesType id="t_1910" name="PAS_chr3_0765"/>
      <speciesType id="t_1911" name="PAS_chr2-1_0100"/>
      <speciesType id="t_1912" name="PAS_chr4_0323"/>
      <speciesType id="t_1913" name="PAS_chr1-1_0013"/>
      <speciesType id="t_1914" name="PAS_chr1-3_0218"/>
      <speciesType id="t_1915" name="PAS_chr2-2_0330"/>
      <speciesType id="t_1916" name="PAS_chr3_0357"/>
      <speciesType id="t_1917" name="PAS_chr3_0535"/>
      <speciesType id="t_1918" name="PAS_chr3_0735"/>
      <speciesType id="t_1919" name="PAS_chr3_0939"/>
      <speciesType id="t_1920" name="PAS_chr4_0465"/>
      <speciesType id="t_1921" name="PAS_chr4_0866"/>
      <speciesType id="t_1922" name="PAS_chr1-4_0080"/>
      <speciesType id="t_1923" name="PAS_c034_0025"/>
     </listOfSpeciesTypes>      
    <listOfCompartments>
      <compartment sboTerm="SBO:0000290" id="c_01" name="boundary" size="1"/>
      <compartment metaid="meta_c_02" sboTerm="SBO:0000290" id="c_02" name="cytoplasm" size="1">
        <annotation>
          <rdf:RDF xmlns:rdf="http://www.w3.org/1999/02/22-rdf-syntax-ns#" xmlns:dc="http://purl.org/dc/elements/1.1/" xmlns:dcterms="http://purl.org/dc/terms/" xmlns:vCard="http://www.w3.org/2001/vcard-rdf/3.0#" xmlns:bqbiol="http://biomodels.net/biology-qualifiers/" xmlns:bqmodel="http://biomodels.net/model-qualifiers/">
            <rdf:Description rdf:about="#meta_c_02">
              <bqbiol:is>
                <rdf:Bag>
                  <rdf:li rdf:resource="http://identifiers.org/obo.go/GO:0005737"/>
                </rdf:Bag>
              </bqbiol:is>
            </rdf:Description>
          </rdf:RDF>
        </annotation>
      </compartment>
      <compartment metaid="meta_c_03" sboTerm="SBO:0000290" id="c_03" name="endoplasmic_reticulum" size="1">
        <annotation>
          <rdf:RDF xmlns:rdf="http://www.w3.org/1999/02/22-rdf-syntax-ns#" xmlns:dc="http://purl.org/dc/elements/1.1/" xmlns:dcterms="http://purl.org/dc/terms/" xmlns:vCard="http://www.w3.org/2001/vcard-rdf/3.0#" xmlns:bqbiol="http://biomodels.net/biology-qualifiers/" xmlns:bqmodel="http://biomodels.net/model-qualifiers/">
            <rdf:Description rdf:about="#meta_c_03">
              <bqbiol:is>
                <rdf:Bag>
                  <rdf:li rdf:resource="http://identifiers.org/obo.go/GO:0005783"/>
                </rdf:Bag>
              </bqbiol:is>
            </rdf:Description>
          </rdf:RDF>
        </annotation>
      </compartment>
      <compartment metaid="meta_c_04" sboTerm="SBO:0000290" id="c_04" name="extracellular" size="1">
        <annotation>
          <rdf:RDF xmlns:rdf="http://www.w3.org/1999/02/22-rdf-syntax-ns#" xmlns:dc="http://purl.org/dc/elements/1.1/" xmlns:dcterms="http://purl.org/dc/terms/" xmlns:vCard="http://www.w3.org/2001/vcard-rdf/3.0#" xmlns:bqbiol="http://biomodels.net/biology-qualifiers/" xmlns:bqmodel="http://biomodels.net/model-qualifiers/">
            <rdf:Description rdf:about="#meta_c_04">
              <bqbiol:is>
                <rdf:Bag>
                  <rdf:li rdf:resource="http://identifiers.org/obo.go/GO:0005576"/>
                </rdf:Bag>
              </bqbiol:is>
            </rdf:Description>
          </rdf:RDF>
        </annotation>
      </compartment>
      <compartment metaid="meta_c_05" sboTerm="SBO:0000290" id="c_05" name="Golgi_apparatus" size="1">
        <annotation>
          <rdf:RDF xmlns:rdf="http://www.w3.org/1999/02/22-rdf-syntax-ns#" xmlns:dc="http://purl.org/dc/elements/1.1/" xmlns:dcterms="http://purl.org/dc/terms/" xmlns:vCard="http://www.w3.org/2001/vcard-rdf/3.0#" xmlns:bqbiol="http://biomodels.net/biology-qualifiers/" xmlns:bqmodel="http://biomodels.net/model-qualifiers/">
            <rdf:Description rdf:about="#meta_c_05">
              <bqbiol:is>
                <rdf:Bag>
                  <rdf:li rdf:resource="http://identifiers.org/obo.go/GO:0005794"/>
                </rdf:Bag>
              </bqbiol:is>
            </rdf:Description>
          </rdf:RDF>
        </annotation>
      </compartment>
      <compartment metaid="meta_c_06" sboTerm="SBO:0000290" id="c_06" name="mitochondria" size="1">
        <annotation>
          <rdf:RDF xmlns:rdf="http://www.w3.org/1999/02/22-rdf-syntax-ns#" xmlns:dc="http://purl.org/dc/elements/1.1/" xmlns:dcterms="http://purl.org/dc/terms/" xmlns:vCard="http://www.w3.org/2001/vcard-rdf/3.0#" xmlns:bqbiol="http://biomodels.net/biology-qualifiers/" xmlns:bqmodel="http://biomodels.net/model-qualifiers/">
            <rdf:Description rdf:about="#meta_c_06">
              <bqbiol:is>
                <rdf:Bag>
                  <rdf:li rdf:resource="http://identifiers.org/obo.go/GO:0005739"/>
                </rdf:Bag>
              </bqbiol:is>
            </rdf:Description>
          </rdf:RDF>
        </annotation>
      </compartment>
      <compartment metaid="meta_c_07" sboTerm="SBO:0000290" id="c_07" name="nucleus" size="1">
        <annotation>
          <rdf:RDF xmlns:rdf="http://www.w3.org/1999/02/22-rdf-syntax-ns#" xmlns:dc="http://purl.org/dc/elements/1.1/" xmlns:dcterms="http://purl.org/dc/terms/" xmlns:vCard="http://www.w3.org/2001/vcard-rdf/3.0#" xmlns:bqbiol="http://biomodels.net/biology-qualifiers/" xmlns:bqmodel="http://biomodels.net/model-qualifiers/">
            <rdf:Description rdf:about="#meta_c_07">
              <bqbiol:is>
                <rdf:Bag>
                  <rdf:li rdf:resource="http://identifiers.org/obo.go/GO:0005634"/>
                </rdf:Bag>
              </bqbiol:is>
            </rdf:Description>
          </rdf:RDF>
        </annotation>
      </compartment>
      <compartment metaid="meta_c_08" sboTerm="SBO:0000290" id="c_08" name="peroxisome" size="1">
        <annotation>
          <rdf:RDF xmlns:rdf="http://www.w3.org/1999/02/22-rdf-syntax-ns#" xmlns:dc="http://purl.org/dc/elements/1.1/" xmlns:dcterms="http://purl.org/dc/terms/" xmlns:vCard="http://www.w3.org/2001/vcard-rdf/3.0#" xmlns:bqbiol="http://biomodels.net/biology-qualifiers/" xmlns:bqmodel="http://biomodels.net/model-qualifiers/">
            <rdf:Description rdf:about="#meta_c_08">
              <bqbiol:is>
                <rdf:Bag>
                  <rdf:li rdf:resource="http://identifiers.org/obo.go/GO:0005777"/>
                </rdf:Bag>
              </bqbiol:is>
            </rdf:Description>
          </rdf:RDF>
        </annotation>
      </compartment>
      <compartment metaid="meta_c_09" sboTerm="SBO:0000290" id="c_09" name="vacuole" size="1">
        <annotation>
          <rdf:RDF xmlns:rdf="http://www.w3.org/1999/02/22-rdf-syntax-ns#" xmlns:dc="http://purl.org/dc/elements/1.1/" xmlns:dcterms="http://purl.org/dc/terms/" xmlns:vCard="http://www.w3.org/2001/vcard-rdf/3.0#" xmlns:bqbiol="http://biomodels.net/biology-qualifiers/" xmlns:bqmodel="http://biomodels.net/model-qualifiers/">
            <rdf:Description rdf:about="#meta_c_09">
              <bqbiol:is>
                <rdf:Bag>
                  <rdf:li rdf:resource="http://identifiers.org/obo.go/GO:0005773"/>
                </rdf:Bag>
              </bqbiol:is>
            </rdf:Description>
          </rdf:RDF>
        </annotation>
      </compartment>
    </listOfCompartments>
    <listOfSpecies>
            <species metaid="meta_s_0001" sboTerm="SBO:0000247" id="s_0001" name="(-)-Ureidoglycolate [Cytoplasm]" speciesType="t_0001" compartment="c_02" initialConcentration="0" hasOnlySubstanceUnits="false" boundaryCondition="false" constant="false">
        <notes>
          <body xmlns="http://www.w3.org/1999/xhtml">
                  <p>FORMULA:C3H5N2O4</p>
                  <p>CHARGE:-1</p>
                  <p>CARBONS:3</p>
          </body>
        </notes>
        <annotation>
          <rdf:RDF xmlns:rdf="http://www.w3.org/1999/02/22-rdf-syntax-ns#" xmlns:dc="http://purl.org/dc/elements/1.1/" xmlns:dcterms="http://purl.org/dc/terms/" xmlns:vCard="http://www.w3.org/2001/vcard-rdf/3.0#" xmlns:bqbiol="http://biomodels.net/biology-qualifiers/" xmlns:bqmodel="http://biomodels.net/model-qualifiers/">
            <rdf:Description rdf:about="#meta_s_0001">
              <bqbiol:is>
                <rdf:Bag>
                    <rdf:li rdf:resource="http://identifiers.org/chebi/CHEBI:57296"/>
                    <rdf:li rdf:resource="http://identifiers.org/kegg.compound/C00603"/>
                </rdf:Bag>
              </bqbiol:is>
            </rdf:Description>
          </rdf:RDF>
        </annotation>
      </species>
      <species metaid="meta_s_0002" sboTerm="SBO:0000247" id="s_0002" name="(13Z)-icosenoyl-CoA [Endoplasmic_reticulum]" speciesType="t_0002" compartment="c_03" initialConcentration="0" hasOnlySubstanceUnits="false" boundaryCondition="false" constant="false">
        <notes>
          <body xmlns="http://www.w3.org/1999/xhtml">
                  <p>FORMULA:C35H56N7O17P3S</p>
                  <p>CHARGE:-4</p>
                  <p>CARBONS:35</p>
          </body>
        </notes>
        <annotation>
          <rdf:RDF xmlns:rdf="http://www.w3.org/1999/02/22-rdf-syntax-ns#" xmlns:dc="http://purl.org/dc/elements/1.1/" xmlns:dcterms="http://purl.org/dc/terms/" xmlns:vCard="http://www.w3.org/2001/vcard-rdf/3.0#" xmlns:bqbiol="http://biomodels.net/biology-qualifiers/" xmlns:bqmodel="http://biomodels.net/model-qualifiers/">
            <rdf:Description rdf:about="#meta_s_0002">
              <bqbiol:is>
                <rdf:Bag>
                    <rdf:li rdf:resource="http://identifiers.org/chebi/CHEBI:76910"/>
                    <rdf:li rdf:resource="http://identifiers.org/kegg.compound/-"/>
                </rdf:Bag>
              </bqbiol:is>
            </rdf:Description>
          </rdf:RDF>
        </annotation>
      </species>
      <species metaid="meta_s_0003" sboTerm="SBO:0000247" id="s_0003" name="(1S,2R)-Indoleglycerolphosphate [Cytoplasm]" speciesType="t_0003" compartment="c_02" initialConcentration="0" hasOnlySubstanceUnits="false" boundaryCondition="false" constant="false">
        <notes>
          <body xmlns="http://www.w3.org/1999/xhtml">
                  <p>FORMULA:C11H12NO6P</p>
                  <p>CHARGE:-2</p>
                  <p>CARBONS:11</p>
          </body>
        </notes>
        <annotation>
          <rdf:RDF xmlns:rdf="http://www.w3.org/1999/02/22-rdf-syntax-ns#" xmlns:dc="http://purl.org/dc/elements/1.1/" xmlns:dcterms="http://purl.org/dc/terms/" xmlns:vCard="http://www.w3.org/2001/vcard-rdf/3.0#" xmlns:bqbiol="http://biomodels.net/biology-qualifiers/" xmlns:bqmodel="http://biomodels.net/model-qualifiers/">
            <rdf:Description rdf:about="#meta_s_0003">
              <bqbiol:is>
                <rdf:Bag>
                    <rdf:li rdf:resource="http://identifiers.org/chebi/CHEBI:51793"/>
                    <rdf:li rdf:resource="http://identifiers.org/kegg.compound/C03506"/>
                </rdf:Bag>
              </bqbiol:is>
            </rdf:Description>
          </rdf:RDF>
        </annotation>
      </species>
      <species metaid="meta_s_0004" sboTerm="SBO:0000247" id="s_0004" name="(2E)-Octadecenoyl-[acp] [Cytoplasm]" speciesType="t_0004" compartment="c_02" initialConcentration="0" hasOnlySubstanceUnits="false" boundaryCondition="false" constant="false">
        <notes>
          <body xmlns="http://www.w3.org/1999/xhtml">
                  <p>FORMULA:C18H33OS</p>
                  <p>CHARGE:0</p>
                  <p>CARBONS:18</p>
          </body>
        </notes>
        <annotation>
          <rdf:RDF xmlns:rdf="http://www.w3.org/1999/02/22-rdf-syntax-ns#" xmlns:dc="http://purl.org/dc/elements/1.1/" xmlns:dcterms="http://purl.org/dc/terms/" xmlns:vCard="http://www.w3.org/2001/vcard-rdf/3.0#" xmlns:bqbiol="http://biomodels.net/biology-qualifiers/" xmlns:bqmodel="http://biomodels.net/model-qualifiers/">
            <rdf:Description rdf:about="#meta_s_0004">
              <bqbiol:is>
                <rdf:Bag>
                    <rdf:li rdf:resource="http://identifiers.org/chebi/CHEBI:80388"/>
                    <rdf:li rdf:resource="http://identifiers.org/kegg.compound/C16221"/>
                </rdf:Bag>
              </bqbiol:is>
            </rdf:Description>
          </rdf:RDF>
        </annotation>
      </species>
      <species metaid="meta_s_0005" sboTerm="SBO:0000247" id="s_0005" name="(2E)-Octadecenoyl-[acp] [Mitochondria]" speciesType="t_0004" compartment="c_06" initialConcentration="0" hasOnlySubstanceUnits="false" boundaryCondition="false" constant="false">
        <notes>
          <body xmlns="http://www.w3.org/1999/xhtml">
                  <p>FORMULA:C18H33OS</p>
                  <p>CHARGE:0</p>
                  <p>CARBONS:18</p>
          </body>
        </notes>
        <annotation>
          <rdf:RDF xmlns:rdf="http://www.w3.org/1999/02/22-rdf-syntax-ns#" xmlns:dc="http://purl.org/dc/elements/1.1/" xmlns:dcterms="http://purl.org/dc/terms/" xmlns:vCard="http://www.w3.org/2001/vcard-rdf/3.0#" xmlns:bqbiol="http://biomodels.net/biology-qualifiers/" xmlns:bqmodel="http://biomodels.net/model-qualifiers/">
            <rdf:Description rdf:about="#meta_s_0005">
              <bqbiol:is>
                <rdf:Bag>
                    <rdf:li rdf:resource="http://identifiers.org/chebi/CHEBI:80388"/>
                    <rdf:li rdf:resource="http://identifiers.org/kegg.compound/C16221"/>
                </rdf:Bag>
              </bqbiol:is>
            </rdf:Description>
          </rdf:RDF>
        </annotation>
      </species>
      <species metaid="meta_s_0006" sboTerm="SBO:0000247" id="s_0006" name="(2R)-homocitrate [Mitochondria]" speciesType="t_0005" compartment="c_06" initialConcentration="0" hasOnlySubstanceUnits="false" boundaryCondition="false" constant="false">
        <notes>
          <body xmlns="http://www.w3.org/1999/xhtml">
                  <p>FORMULA:C7H7O7</p>
                  <p>CHARGE:-3</p>
                  <p>CARBONS:7</p>
          </body>
        </notes>
        <annotation>
          <rdf:RDF xmlns:rdf="http://www.w3.org/1999/02/22-rdf-syntax-ns#" xmlns:dc="http://purl.org/dc/elements/1.1/" xmlns:dcterms="http://purl.org/dc/terms/" xmlns:vCard="http://www.w3.org/2001/vcard-rdf/3.0#" xmlns:bqbiol="http://biomodels.net/biology-qualifiers/" xmlns:bqmodel="http://biomodels.net/model-qualifiers/">
            <rdf:Description rdf:about="#meta_s_0006">
              <bqbiol:is>
                <rdf:Bag>
                    <rdf:li rdf:resource="http://identifiers.org/chebi/CHEBI:52222"/>
                    <rdf:li rdf:resource="http://identifiers.org/kegg.compound/C01251"/>
                </rdf:Bag>
              </bqbiol:is>
            </rdf:Description>
          </rdf:RDF>
        </annotation>
      </species>
      <species metaid="meta_s_0007" sboTerm="SBO:0000247" id="s_0007" name="(2R)-homocitrate [Nucleus]" speciesType="t_0005" compartment="c_07" initialConcentration="0" hasOnlySubstanceUnits="false" boundaryCondition="false" constant="false">
        <notes>
          <body xmlns="http://www.w3.org/1999/xhtml">
                  <p>FORMULA:C7H7O7</p>
                  <p>CHARGE:-3</p>
                  <p>CARBONS:7</p>
          </body>
        </notes>
        <annotation>
          <rdf:RDF xmlns:rdf="http://www.w3.org/1999/02/22-rdf-syntax-ns#" xmlns:dc="http://purl.org/dc/elements/1.1/" xmlns:dcterms="http://purl.org/dc/terms/" xmlns:vCard="http://www.w3.org/2001/vcard-rdf/3.0#" xmlns:bqbiol="http://biomodels.net/biology-qualifiers/" xmlns:bqmodel="http://biomodels.net/model-qualifiers/">
            <rdf:Description rdf:about="#meta_s_0007">
              <bqbiol:is>
                <rdf:Bag>
                    <rdf:li rdf:resource="http://identifiers.org/chebi/CHEBI:52222"/>
                    <rdf:li rdf:resource="http://identifiers.org/kegg.compound/C01251"/>
                </rdf:Bag>
              </bqbiol:is>
            </rdf:Description>
          </rdf:RDF>
        </annotation>
      </species>
      <species metaid="meta_s_0008" sboTerm="SBO:0000247" id="s_0008" name="(2R,3S)-3-Isopropylmalate [Cytoplasm]" speciesType="t_0006" compartment="c_02" initialConcentration="0" hasOnlySubstanceUnits="false" boundaryCondition="false" constant="false">
        <notes>
          <body xmlns="http://www.w3.org/1999/xhtml">
                  <p>FORMULA:C7H10O5</p>
                  <p>CHARGE:-2</p>
                  <p>CARBONS:7</p>
          </body>
        </notes>
        <annotation>
          <rdf:RDF xmlns:rdf="http://www.w3.org/1999/02/22-rdf-syntax-ns#" xmlns:dc="http://purl.org/dc/elements/1.1/" xmlns:dcterms="http://purl.org/dc/terms/" xmlns:vCard="http://www.w3.org/2001/vcard-rdf/3.0#" xmlns:bqbiol="http://biomodels.net/biology-qualifiers/" xmlns:bqmodel="http://biomodels.net/model-qualifiers/">
            <rdf:Description rdf:about="#meta_s_0008">
              <bqbiol:is>
                <rdf:Bag>
                    <rdf:li rdf:resource="http://identifiers.org/chebi/CHEBI:35121"/>
                    <rdf:li rdf:resource="http://identifiers.org/kegg.compound/C04411"/>
                </rdf:Bag>
              </bqbiol:is>
            </rdf:Description>
          </rdf:RDF>
        </annotation>
      </species>
      <species metaid="meta_s_0009" sboTerm="SBO:0000247" id="s_0009" name="(2S)-2-Isopropyl-3-oxosuccinate [Cytoplasm]" speciesType="t_0007" compartment="c_02" initialConcentration="0" hasOnlySubstanceUnits="false" boundaryCondition="false" constant="false">
        <notes>
          <body xmlns="http://www.w3.org/1999/xhtml">
                  <p>FORMULA:C7H8O5</p>
                  <p>CHARGE:-2</p>
                  <p>CARBONS:7</p>
          </body>
        </notes>
        <annotation>
          <rdf:RDF xmlns:rdf="http://www.w3.org/1999/02/22-rdf-syntax-ns#" xmlns:dc="http://purl.org/dc/elements/1.1/" xmlns:dcterms="http://purl.org/dc/terms/" xmlns:vCard="http://www.w3.org/2001/vcard-rdf/3.0#" xmlns:bqbiol="http://biomodels.net/biology-qualifiers/" xmlns:bqmodel="http://biomodels.net/model-qualifiers/">
            <rdf:Description rdf:about="#meta_s_0009">
              <bqbiol:is>
                <rdf:Bag>
                    <rdf:li rdf:resource="http://identifiers.org/chebi/CHEBI:17214"/>
                    <rdf:li rdf:resource="http://identifiers.org/kegg.compound/C04236"/>
                </rdf:Bag>
              </bqbiol:is>
            </rdf:Description>
          </rdf:RDF>
        </annotation>
      </species>
      <species metaid="meta_s_0010" sboTerm="SBO:0000247" id="s_0010" name="(2S)-2-Isopropyl-3-oxosuccinate [Mitochondria]" speciesType="t_0007" compartment="c_06" initialConcentration="0" hasOnlySubstanceUnits="false" boundaryCondition="false" constant="false">
        <notes>
          <body xmlns="http://www.w3.org/1999/xhtml">
                  <p>FORMULA:C7H8O5</p>
                  <p>CHARGE:-2</p>
                  <p>CARBONS:7</p>
          </body>
        </notes>
        <annotation>
          <rdf:RDF xmlns:rdf="http://www.w3.org/1999/02/22-rdf-syntax-ns#" xmlns:dc="http://purl.org/dc/elements/1.1/" xmlns:dcterms="http://purl.org/dc/terms/" xmlns:vCard="http://www.w3.org/2001/vcard-rdf/3.0#" xmlns:bqbiol="http://biomodels.net/biology-qualifiers/" xmlns:bqmodel="http://biomodels.net/model-qualifiers/">
            <rdf:Description rdf:about="#meta_s_0010">
              <bqbiol:is>
                <rdf:Bag>
                    <rdf:li rdf:resource="http://identifiers.org/chebi/CHEBI:17214"/>
                    <rdf:li rdf:resource="http://identifiers.org/kegg.compound/C04236"/>
                </rdf:Bag>
              </bqbiol:is>
            </rdf:Description>
          </rdf:RDF>
        </annotation>
      </species>
      <species metaid="meta_s_0011" sboTerm="SBO:0000247" id="s_0011" name="(2S)-2-Isopropylmalate [Cytoplasm]" speciesType="t_0008" compartment="c_02" initialConcentration="0" hasOnlySubstanceUnits="false" boundaryCondition="false" constant="false">
        <notes>
          <body xmlns="http://www.w3.org/1999/xhtml">
                  <p>FORMULA:C7H10O5</p>
                  <p>CHARGE:-2</p>
                  <p>CARBONS:7</p>
          </body>
        </notes>
        <annotation>
          <rdf:RDF xmlns:rdf="http://www.w3.org/1999/02/22-rdf-syntax-ns#" xmlns:dc="http://purl.org/dc/elements/1.1/" xmlns:dcterms="http://purl.org/dc/terms/" xmlns:vCard="http://www.w3.org/2001/vcard-rdf/3.0#" xmlns:bqbiol="http://biomodels.net/biology-qualifiers/" xmlns:bqmodel="http://biomodels.net/model-qualifiers/">
            <rdf:Description rdf:about="#meta_s_0011">
              <bqbiol:is>
                <rdf:Bag>
                    <rdf:li rdf:resource="http://identifiers.org/chebi/CHEBI:1178"/>
                    <rdf:li rdf:resource="http://identifiers.org/kegg.compound/C02504"/>
                </rdf:Bag>
              </bqbiol:is>
            </rdf:Description>
          </rdf:RDF>
        </annotation>
      </species>
      <species metaid="meta_s_0012" sboTerm="SBO:0000247" id="s_0012" name="(2S)-2-Isopropylmalate [Mitochondria]" speciesType="t_0008" compartment="c_06" initialConcentration="0" hasOnlySubstanceUnits="false" boundaryCondition="false" constant="false">
        <notes>
          <body xmlns="http://www.w3.org/1999/xhtml">
                  <p>FORMULA:C7H10O5</p>
                  <p>CHARGE:-2</p>
                  <p>CARBONS:7</p>
          </body>
        </notes>
        <annotation>
          <rdf:RDF xmlns:rdf="http://www.w3.org/1999/02/22-rdf-syntax-ns#" xmlns:dc="http://purl.org/dc/elements/1.1/" xmlns:dcterms="http://purl.org/dc/terms/" xmlns:vCard="http://www.w3.org/2001/vcard-rdf/3.0#" xmlns:bqbiol="http://biomodels.net/biology-qualifiers/" xmlns:bqmodel="http://biomodels.net/model-qualifiers/">
            <rdf:Description rdf:about="#meta_s_0012">
              <bqbiol:is>
                <rdf:Bag>
                    <rdf:li rdf:resource="http://identifiers.org/chebi/CHEBI:1178"/>
                    <rdf:li rdf:resource="http://identifiers.org/kegg.compound/C02504"/>
                </rdf:Bag>
              </bqbiol:is>
            </rdf:Description>
          </rdf:RDF>
        </annotation>
      </species>
      <species metaid="meta_s_0013" sboTerm="SBO:0000247" id="s_0013" name="(3R)-3-Hydroxybutanoyl-[acp] [Cytoplasm]" speciesType="t_0009" compartment="c_02" initialConcentration="0" hasOnlySubstanceUnits="false" boundaryCondition="false" constant="false">
        <notes>
          <body xmlns="http://www.w3.org/1999/xhtml">
                  <p>FORMULA:C4H7O2SR</p>
                  <p>CHARGE:-</p>
                  <p>CARBONS:4</p>
          </body>
        </notes>
        <annotation>
          <rdf:RDF xmlns:rdf="http://www.w3.org/1999/02/22-rdf-syntax-ns#" xmlns:dc="http://purl.org/dc/elements/1.1/" xmlns:dcterms="http://purl.org/dc/terms/" xmlns:vCard="http://www.w3.org/2001/vcard-rdf/3.0#" xmlns:bqbiol="http://biomodels.net/biology-qualifiers/" xmlns:bqmodel="http://biomodels.net/model-qualifiers/">
            <rdf:Description rdf:about="#meta_s_0013">
              <bqbiol:is>
                <rdf:Bag>
                    <rdf:li rdf:resource="http://identifiers.org/chebi/CHEBI:-"/>
                    <rdf:li rdf:resource="http://identifiers.org/kegg.compound/C04618"/>
                </rdf:Bag>
              </bqbiol:is>
            </rdf:Description>
          </rdf:RDF>
        </annotation>
      </species>
      <species metaid="meta_s_0014" sboTerm="SBO:0000247" id="s_0014" name="(3R)-3-Hydroxybutanoyl-[acp] [Mitochondria]" speciesType="t_0009" compartment="c_06" initialConcentration="0" hasOnlySubstanceUnits="false" boundaryCondition="false" constant="false">
        <notes>
          <body xmlns="http://www.w3.org/1999/xhtml">
                  <p>FORMULA:C4H7O2SR</p>
                  <p>CHARGE:-</p>
                  <p>CARBONS:4</p>
          </body>
        </notes>
        <annotation>
          <rdf:RDF xmlns:rdf="http://www.w3.org/1999/02/22-rdf-syntax-ns#" xmlns:dc="http://purl.org/dc/elements/1.1/" xmlns:dcterms="http://purl.org/dc/terms/" xmlns:vCard="http://www.w3.org/2001/vcard-rdf/3.0#" xmlns:bqbiol="http://biomodels.net/biology-qualifiers/" xmlns:bqmodel="http://biomodels.net/model-qualifiers/">
            <rdf:Description rdf:about="#meta_s_0014">
              <bqbiol:is>
                <rdf:Bag>
                    <rdf:li rdf:resource="http://identifiers.org/chebi/CHEBI:-"/>
                    <rdf:li rdf:resource="http://identifiers.org/kegg.compound/C04618"/>
                </rdf:Bag>
              </bqbiol:is>
            </rdf:Description>
          </rdf:RDF>
        </annotation>
      </species>
      <species metaid="meta_s_0015" sboTerm="SBO:0000247" id="s_0015" name="(3R)-3-Hydroxydecanoyl-[acp] [Cytoplasm]" speciesType="t_0010" compartment="c_02" initialConcentration="0" hasOnlySubstanceUnits="false" boundaryCondition="false" constant="false">
        <notes>
          <body xmlns="http://www.w3.org/1999/xhtml">
                  <p>FORMULA:C10H19O2SR</p>
                  <p>CHARGE:-</p>
                  <p>CARBONS:10</p>
          </body>
        </notes>
        <annotation>
          <rdf:RDF xmlns:rdf="http://www.w3.org/1999/02/22-rdf-syntax-ns#" xmlns:dc="http://purl.org/dc/elements/1.1/" xmlns:dcterms="http://purl.org/dc/terms/" xmlns:vCard="http://www.w3.org/2001/vcard-rdf/3.0#" xmlns:bqbiol="http://biomodels.net/biology-qualifiers/" xmlns:bqmodel="http://biomodels.net/model-qualifiers/">
            <rdf:Description rdf:about="#meta_s_0015">
              <bqbiol:is>
                <rdf:Bag>
                    <rdf:li rdf:resource="http://identifiers.org/chebi/CHEBI:-"/>
                    <rdf:li rdf:resource="http://identifiers.org/kegg.compound/C04619"/>
                </rdf:Bag>
              </bqbiol:is>
            </rdf:Description>
          </rdf:RDF>
        </annotation>
      </species>
      <species metaid="meta_s_0016" sboTerm="SBO:0000247" id="s_0016" name="(3R)-3-Hydroxydecanoyl-[acp] [Mitochondria]" speciesType="t_0010" compartment="c_06" initialConcentration="0" hasOnlySubstanceUnits="false" boundaryCondition="false" constant="false">
        <notes>
          <body xmlns="http://www.w3.org/1999/xhtml">
                  <p>FORMULA:C10H19O2SR</p>
                  <p>CHARGE:-</p>
                  <p>CARBONS:10</p>
          </body>
        </notes>
        <annotation>
          <rdf:RDF xmlns:rdf="http://www.w3.org/1999/02/22-rdf-syntax-ns#" xmlns:dc="http://purl.org/dc/elements/1.1/" xmlns:dcterms="http://purl.org/dc/terms/" xmlns:vCard="http://www.w3.org/2001/vcard-rdf/3.0#" xmlns:bqbiol="http://biomodels.net/biology-qualifiers/" xmlns:bqmodel="http://biomodels.net/model-qualifiers/">
            <rdf:Description rdf:about="#meta_s_0016">
              <bqbiol:is>
                <rdf:Bag>
                    <rdf:li rdf:resource="http://identifiers.org/chebi/CHEBI:-"/>
                    <rdf:li rdf:resource="http://identifiers.org/kegg.compound/C04619"/>
                </rdf:Bag>
              </bqbiol:is>
            </rdf:Description>
          </rdf:RDF>
        </annotation>
      </species>
      <species metaid="meta_s_0017" sboTerm="SBO:0000247" id="s_0017" name="(3R)-3-Hydroxyoctanoyl-[acp] [Cytoplasm]" speciesType="t_0011" compartment="c_02" initialConcentration="0" hasOnlySubstanceUnits="false" boundaryCondition="false" constant="false">
        <notes>
          <body xmlns="http://www.w3.org/1999/xhtml">
                  <p>FORMULA:C8H15O2SR</p>
                  <p>CHARGE:-</p>
                  <p>CARBONS:8</p>
          </body>
        </notes>
        <annotation>
          <rdf:RDF xmlns:rdf="http://www.w3.org/1999/02/22-rdf-syntax-ns#" xmlns:dc="http://purl.org/dc/elements/1.1/" xmlns:dcterms="http://purl.org/dc/terms/" xmlns:vCard="http://www.w3.org/2001/vcard-rdf/3.0#" xmlns:bqbiol="http://biomodels.net/biology-qualifiers/" xmlns:bqmodel="http://biomodels.net/model-qualifiers/">
            <rdf:Description rdf:about="#meta_s_0017">
              <bqbiol:is>
                <rdf:Bag>
                    <rdf:li rdf:resource="http://identifiers.org/chebi/CHEBI:-"/>
                    <rdf:li rdf:resource="http://identifiers.org/kegg.compound/C04620"/>
                </rdf:Bag>
              </bqbiol:is>
            </rdf:Description>
          </rdf:RDF>
        </annotation>
      </species>
      <species metaid="meta_s_0018" sboTerm="SBO:0000247" id="s_0018" name="(3R)-3-Hydroxyoctanoyl-[acp] [Mitochondria]" speciesType="t_0011" compartment="c_06" initialConcentration="0" hasOnlySubstanceUnits="false" boundaryCondition="false" constant="false">
        <notes>
          <body xmlns="http://www.w3.org/1999/xhtml">
                  <p>FORMULA:C8H15O2SR</p>
                  <p>CHARGE:-</p>
                  <p>CARBONS:8</p>
          </body>
        </notes>
        <annotation>
          <rdf:RDF xmlns:rdf="http://www.w3.org/1999/02/22-rdf-syntax-ns#" xmlns:dc="http://purl.org/dc/elements/1.1/" xmlns:dcterms="http://purl.org/dc/terms/" xmlns:vCard="http://www.w3.org/2001/vcard-rdf/3.0#" xmlns:bqbiol="http://biomodels.net/biology-qualifiers/" xmlns:bqmodel="http://biomodels.net/model-qualifiers/">
            <rdf:Description rdf:about="#meta_s_0018">
              <bqbiol:is>
                <rdf:Bag>
                    <rdf:li rdf:resource="http://identifiers.org/chebi/CHEBI:-"/>
                    <rdf:li rdf:resource="http://identifiers.org/kegg.compound/C04620"/>
                </rdf:Bag>
              </bqbiol:is>
            </rdf:Description>
          </rdf:RDF>
        </annotation>
      </species>
      <species metaid="meta_s_0019" sboTerm="SBO:0000247" id="s_0019" name="(3R)-3-Hydroxypalmitoyl-[acp] [Cytoplasm]" speciesType="t_0012" compartment="c_02" initialConcentration="0" hasOnlySubstanceUnits="false" boundaryCondition="false" constant="false">
        <notes>
          <body xmlns="http://www.w3.org/1999/xhtml">
                  <p>FORMULA:C16H31O2SR</p>
                  <p>CHARGE:-</p>
                  <p>CARBONS:16</p>
          </body>
        </notes>
        <annotation>
          <rdf:RDF xmlns:rdf="http://www.w3.org/1999/02/22-rdf-syntax-ns#" xmlns:dc="http://purl.org/dc/elements/1.1/" xmlns:dcterms="http://purl.org/dc/terms/" xmlns:vCard="http://www.w3.org/2001/vcard-rdf/3.0#" xmlns:bqbiol="http://biomodels.net/biology-qualifiers/" xmlns:bqmodel="http://biomodels.net/model-qualifiers/">
            <rdf:Description rdf:about="#meta_s_0019">
              <bqbiol:is>
                <rdf:Bag>
                    <rdf:li rdf:resource="http://identifiers.org/chebi/CHEBI:-"/>
                    <rdf:li rdf:resource="http://identifiers.org/kegg.compound/C04633"/>
                </rdf:Bag>
              </bqbiol:is>
            </rdf:Description>
          </rdf:RDF>
        </annotation>
      </species>
      <species metaid="meta_s_0020" sboTerm="SBO:0000247" id="s_0020" name="(3R)-3-Hydroxypalmitoyl-[acp] [Mitochondria]" speciesType="t_0012" compartment="c_06" initialConcentration="0" hasOnlySubstanceUnits="false" boundaryCondition="false" constant="false">
        <notes>
          <body xmlns="http://www.w3.org/1999/xhtml">
                  <p>FORMULA:C16H31O2SR</p>
                  <p>CHARGE:-</p>
                  <p>CARBONS:16</p>
          </body>
        </notes>
        <annotation>
          <rdf:RDF xmlns:rdf="http://www.w3.org/1999/02/22-rdf-syntax-ns#" xmlns:dc="http://purl.org/dc/elements/1.1/" xmlns:dcterms="http://purl.org/dc/terms/" xmlns:vCard="http://www.w3.org/2001/vcard-rdf/3.0#" xmlns:bqbiol="http://biomodels.net/biology-qualifiers/" xmlns:bqmodel="http://biomodels.net/model-qualifiers/">
            <rdf:Description rdf:about="#meta_s_0020">
              <bqbiol:is>
                <rdf:Bag>
                    <rdf:li rdf:resource="http://identifiers.org/chebi/CHEBI:-"/>
                    <rdf:li rdf:resource="http://identifiers.org/kegg.compound/C04633"/>
                </rdf:Bag>
              </bqbiol:is>
            </rdf:Description>
          </rdf:RDF>
        </annotation>
      </species>
      <species metaid="meta_s_0021" sboTerm="SBO:0000247" id="s_0021" name="(3R)-3-Hydroxytetradecanoyl-[acp] [Cytoplasm]" speciesType="t_0013" compartment="c_02" initialConcentration="0" hasOnlySubstanceUnits="false" boundaryCondition="false" constant="false">
        <notes>
          <body xmlns="http://www.w3.org/1999/xhtml">
                  <p>FORMULA:C14H27O2SR</p>
                  <p>CHARGE:-</p>
                  <p>CARBONS:14</p>
          </body>
        </notes>
        <annotation>
          <rdf:RDF xmlns:rdf="http://www.w3.org/1999/02/22-rdf-syntax-ns#" xmlns:dc="http://purl.org/dc/elements/1.1/" xmlns:dcterms="http://purl.org/dc/terms/" xmlns:vCard="http://www.w3.org/2001/vcard-rdf/3.0#" xmlns:bqbiol="http://biomodels.net/biology-qualifiers/" xmlns:bqmodel="http://biomodels.net/model-qualifiers/">
            <rdf:Description rdf:about="#meta_s_0021">
              <bqbiol:is>
                <rdf:Bag>
                    <rdf:li rdf:resource="http://identifiers.org/chebi/CHEBI:-"/>
                    <rdf:li rdf:resource="http://identifiers.org/kegg.compound/C04688"/>
                </rdf:Bag>
              </bqbiol:is>
            </rdf:Description>
          </rdf:RDF>
        </annotation>
      </species>
      <species metaid="meta_s_0022" sboTerm="SBO:0000247" id="s_0022" name="(3R)-3-Hydroxytetradecanoyl-[acp] [Mitochondria]" speciesType="t_0013" compartment="c_06" initialConcentration="0" hasOnlySubstanceUnits="false" boundaryCondition="false" constant="false">
        <notes>
          <body xmlns="http://www.w3.org/1999/xhtml">
                  <p>FORMULA:C14H27O2SR</p>
                  <p>CHARGE:-</p>
                  <p>CARBONS:14</p>
          </body>
        </notes>
        <annotation>
          <rdf:RDF xmlns:rdf="http://www.w3.org/1999/02/22-rdf-syntax-ns#" xmlns:dc="http://purl.org/dc/elements/1.1/" xmlns:dcterms="http://purl.org/dc/terms/" xmlns:vCard="http://www.w3.org/2001/vcard-rdf/3.0#" xmlns:bqbiol="http://biomodels.net/biology-qualifiers/" xmlns:bqmodel="http://biomodels.net/model-qualifiers/">
            <rdf:Description rdf:about="#meta_s_0022">
              <bqbiol:is>
                <rdf:Bag>
                    <rdf:li rdf:resource="http://identifiers.org/chebi/CHEBI:-"/>
                    <rdf:li rdf:resource="http://identifiers.org/kegg.compound/C04688"/>
                </rdf:Bag>
              </bqbiol:is>
            </rdf:Description>
          </rdf:RDF>
        </annotation>
      </species>
      <species metaid="meta_s_0023" sboTerm="SBO:0000247" id="s_0023" name="(9Z)-Octadecenoicacid [Cytoplasm]" speciesType="t_0014" compartment="c_02" initialConcentration="0" hasOnlySubstanceUnits="false" boundaryCondition="false" constant="false">
        <notes>
          <body xmlns="http://www.w3.org/1999/xhtml">
                  <p>FORMULA:C18H33O2</p>
                  <p>CHARGE:-1</p>
                  <p>CARBONS:18</p>
          </body>
        </notes>
        <annotation>
          <rdf:RDF xmlns:rdf="http://www.w3.org/1999/02/22-rdf-syntax-ns#" xmlns:dc="http://purl.org/dc/elements/1.1/" xmlns:dcterms="http://purl.org/dc/terms/" xmlns:vCard="http://www.w3.org/2001/vcard-rdf/3.0#" xmlns:bqbiol="http://biomodels.net/biology-qualifiers/" xmlns:bqmodel="http://biomodels.net/model-qualifiers/">
            <rdf:Description rdf:about="#meta_s_0023">
              <bqbiol:is>
                <rdf:Bag>
                    <rdf:li rdf:resource="http://identifiers.org/chebi/CHEBI:16196"/>
                    <rdf:li rdf:resource="http://identifiers.org/kegg.compound/C00712"/>
                </rdf:Bag>
              </bqbiol:is>
            </rdf:Description>
          </rdf:RDF>
        </annotation>
      </species>
      <species metaid="meta_s_0024" sboTerm="SBO:0000247" id="s_0024" name="(9Z)-Octadecenoyl-CoA [Cytoplasm]" speciesType="t_0015" compartment="c_02" initialConcentration="0" hasOnlySubstanceUnits="false" boundaryCondition="false" constant="false">
        <notes>
          <body xmlns="http://www.w3.org/1999/xhtml">
                  <p>FORMULA:C39H64N7O17P3S</p>
                  <p>CHARGE:-4</p>
                  <p>CARBONS:39</p>
          </body>
        </notes>
        <annotation>
          <rdf:RDF xmlns:rdf="http://www.w3.org/1999/02/22-rdf-syntax-ns#" xmlns:dc="http://purl.org/dc/elements/1.1/" xmlns:dcterms="http://purl.org/dc/terms/" xmlns:vCard="http://www.w3.org/2001/vcard-rdf/3.0#" xmlns:bqbiol="http://biomodels.net/biology-qualifiers/" xmlns:bqmodel="http://biomodels.net/model-qualifiers/">
            <rdf:Description rdf:about="#meta_s_0024">
              <bqbiol:is>
                <rdf:Bag>
                    <rdf:li rdf:resource="http://identifiers.org/chebi/CHEBI:57387"/>
                    <rdf:li rdf:resource="http://identifiers.org/kegg.compound/C00510"/>
                </rdf:Bag>
              </bqbiol:is>
            </rdf:Description>
          </rdf:RDF>
        </annotation>
      </species>
      <species metaid="meta_s_0025" sboTerm="SBO:0000247" id="s_0025" name="(9Z)-Octadecenoyl-CoA [Peroxisome]" speciesType="t_0015" compartment="c_08" initialConcentration="0" hasOnlySubstanceUnits="false" boundaryCondition="false" constant="false">
        <notes>
          <body xmlns="http://www.w3.org/1999/xhtml">
                  <p>FORMULA:C39H64N7O17P3S</p>
                  <p>CHARGE:-4</p>
                  <p>CARBONS:39</p>
          </body>
        </notes>
        <annotation>
          <rdf:RDF xmlns:rdf="http://www.w3.org/1999/02/22-rdf-syntax-ns#" xmlns:dc="http://purl.org/dc/elements/1.1/" xmlns:dcterms="http://purl.org/dc/terms/" xmlns:vCard="http://www.w3.org/2001/vcard-rdf/3.0#" xmlns:bqbiol="http://biomodels.net/biology-qualifiers/" xmlns:bqmodel="http://biomodels.net/model-qualifiers/">
            <rdf:Description rdf:about="#meta_s_0025">
              <bqbiol:is>
                <rdf:Bag>
                    <rdf:li rdf:resource="http://identifiers.org/chebi/CHEBI:57387"/>
                    <rdf:li rdf:resource="http://identifiers.org/kegg.compound/C00510"/>
                </rdf:Bag>
              </bqbiol:is>
            </rdf:Description>
          </rdf:RDF>
        </annotation>
      </species>
      <species metaid="meta_s_0026" sboTerm="SBO:0000247" id="s_0026" name="(9Z,12Z)-Octadecadienoicacid [Cytoplasm]" speciesType="t_0016" compartment="c_02" initialConcentration="0" hasOnlySubstanceUnits="false" boundaryCondition="false" constant="false">
        <notes>
          <body xmlns="http://www.w3.org/1999/xhtml">
                  <p>FORMULA:C18H32O2</p>
                  <p>CHARGE:0</p>
                  <p>CARBONS:18</p>
          </body>
        </notes>
        <annotation>
          <rdf:RDF xmlns:rdf="http://www.w3.org/1999/02/22-rdf-syntax-ns#" xmlns:dc="http://purl.org/dc/elements/1.1/" xmlns:dcterms="http://purl.org/dc/terms/" xmlns:vCard="http://www.w3.org/2001/vcard-rdf/3.0#" xmlns:bqbiol="http://biomodels.net/biology-qualifiers/" xmlns:bqmodel="http://biomodels.net/model-qualifiers/">
            <rdf:Description rdf:about="#meta_s_0026">
              <bqbiol:is>
                <rdf:Bag>
                    <rdf:li rdf:resource="http://identifiers.org/chebi/CHEBI:17351"/>
                    <rdf:li rdf:resource="http://identifiers.org/kegg.compound/C01595"/>
                </rdf:Bag>
              </bqbiol:is>
            </rdf:Description>
          </rdf:RDF>
        </annotation>
      </species>
      <species metaid="meta_s_0027" sboTerm="SBO:0000247" id="s_0027" name="(9Z,12Z)-Octadecadienoyl-CoA [Peroxisome]" speciesType="t_0017" compartment="c_08" initialConcentration="0" hasOnlySubstanceUnits="false" boundaryCondition="false" constant="false">
        <notes>
          <body xmlns="http://www.w3.org/1999/xhtml">
                  <p>FORMULA:C39H66N7O17P3S</p>
                  <p>CHARGE:0</p>
                  <p>CARBONS:39</p>
          </body>
        </notes>
        <annotation>
          <rdf:RDF xmlns:rdf="http://www.w3.org/1999/02/22-rdf-syntax-ns#" xmlns:dc="http://purl.org/dc/elements/1.1/" xmlns:dcterms="http://purl.org/dc/terms/" xmlns:vCard="http://www.w3.org/2001/vcard-rdf/3.0#" xmlns:bqbiol="http://biomodels.net/biology-qualifiers/" xmlns:bqmodel="http://biomodels.net/model-qualifiers/">
            <rdf:Description rdf:about="#meta_s_0027">
              <bqbiol:is>
                <rdf:Bag>
                    <rdf:li rdf:resource="http://identifiers.org/chebi/CHEBI:15530"/>
                    <rdf:li rdf:resource="http://identifiers.org/kegg.compound/C02050"/>
                </rdf:Bag>
              </bqbiol:is>
            </rdf:Description>
          </rdf:RDF>
        </annotation>
      </species>
      <species metaid="meta_s_0028" sboTerm="SBO:0000247" id="s_0028" name="(9Z,12Z,15Z)-Octadecatrienoicacid [Cytoplasm]" speciesType="t_0018" compartment="c_02" initialConcentration="0" hasOnlySubstanceUnits="false" boundaryCondition="false" constant="false">
        <notes>
          <body xmlns="http://www.w3.org/1999/xhtml">
                  <p>FORMULA:C18H30O2</p>
                  <p>CHARGE:0</p>
                  <p>CARBONS:18</p>
          </body>
        </notes>
        <annotation>
          <rdf:RDF xmlns:rdf="http://www.w3.org/1999/02/22-rdf-syntax-ns#" xmlns:dc="http://purl.org/dc/elements/1.1/" xmlns:dcterms="http://purl.org/dc/terms/" xmlns:vCard="http://www.w3.org/2001/vcard-rdf/3.0#" xmlns:bqbiol="http://biomodels.net/biology-qualifiers/" xmlns:bqmodel="http://biomodels.net/model-qualifiers/">
            <rdf:Description rdf:about="#meta_s_0028">
              <bqbiol:is>
                <rdf:Bag>
                    <rdf:li rdf:resource="http://identifiers.org/chebi/CHEBI:27432"/>
                    <rdf:li rdf:resource="http://identifiers.org/kegg.compound/C06427"/>
                </rdf:Bag>
              </bqbiol:is>
            </rdf:Description>
          </rdf:RDF>
        </annotation>
      </species>
      <species metaid="meta_s_0029" sboTerm="SBO:0000247" id="s_0029" name="(9Z,12Z,15Z)-Octadecatrienoyl-CoA [Peroxisome]" speciesType="t_0019" compartment="c_08" initialConcentration="0" hasOnlySubstanceUnits="false" boundaryCondition="false" constant="false">
        <notes>
          <body xmlns="http://www.w3.org/1999/xhtml">
                  <p>FORMULA:C39H64N7O17P3S</p>
                  <p>CHARGE:0</p>
                  <p>CARBONS:39</p>
          </body>
        </notes>
        <annotation>
          <rdf:RDF xmlns:rdf="http://www.w3.org/1999/02/22-rdf-syntax-ns#" xmlns:dc="http://purl.org/dc/elements/1.1/" xmlns:dcterms="http://purl.org/dc/terms/" xmlns:vCard="http://www.w3.org/2001/vcard-rdf/3.0#" xmlns:bqbiol="http://biomodels.net/biology-qualifiers/" xmlns:bqmodel="http://biomodels.net/model-qualifiers/">
            <rdf:Description rdf:about="#meta_s_0029">
              <bqbiol:is>
                <rdf:Bag>
                    <rdf:li rdf:resource="http://identifiers.org/chebi/CHEBI:51985"/>
                    <rdf:li rdf:resource="http://identifiers.org/kegg.compound/C16162"/>
                </rdf:Bag>
              </bqbiol:is>
            </rdf:Description>
          </rdf:RDF>
        </annotation>
      </species>
      <species metaid="meta_s_0030" sboTerm="SBO:0000247" id="s_0030" name="(Glc)1(GlcNAc)2(Man)9(Asn)1 [Endoplasmic_reticulum]" speciesType="t_0020" compartment="c_03" initialConcentration="0" hasOnlySubstanceUnits="false" boundaryCondition="false" constant="false">
        <notes>
          <body xmlns="http://www.w3.org/1999/xhtml">
                  <p>FORMULA:C80H132N4O62</p>
                  <p>CHARGE:0</p>
                  <p>CARBONS:80</p>
          </body>
        </notes>
        <annotation>
          <rdf:RDF xmlns:rdf="http://www.w3.org/1999/02/22-rdf-syntax-ns#" xmlns:dc="http://purl.org/dc/elements/1.1/" xmlns:dcterms="http://purl.org/dc/terms/" xmlns:vCard="http://www.w3.org/2001/vcard-rdf/3.0#" xmlns:bqbiol="http://biomodels.net/biology-qualifiers/" xmlns:bqmodel="http://biomodels.net/model-qualifiers/">
            <rdf:Description rdf:about="#meta_s_0030">
              <bqbiol:is>
                <rdf:Bag>
                    <rdf:li rdf:resource="http://identifiers.org/chebi/CHEBI:59080"/>
                    <rdf:li rdf:resource="http://identifiers.org/kegg.compound/G00010"/>
                </rdf:Bag>
              </bqbiol:is>
            </rdf:Description>
          </rdf:RDF>
        </annotation>
      </species>
      <species metaid="meta_s_0031" sboTerm="SBO:0000247" id="s_0031" name="(Glc)1(GlcNAc)2(Man)9(PP-Dol)1 [Endoplasmic_reticulum]" speciesType="t_0021" compartment="c_03" initialConcentration="0" hasOnlySubstanceUnits="false" boundaryCondition="false" constant="false">
        <notes>
          <body xmlns="http://www.w3.org/1999/xhtml">
                  <p>FORMULA:0</p>
                  <p>CHARGE:-</p>
                  <p>CARBONS:0</p>
          </body>
        </notes>
        <annotation>
          <rdf:RDF xmlns:rdf="http://www.w3.org/1999/02/22-rdf-syntax-ns#" xmlns:dc="http://purl.org/dc/elements/1.1/" xmlns:dcterms="http://purl.org/dc/terms/" xmlns:vCard="http://www.w3.org/2001/vcard-rdf/3.0#" xmlns:bqbiol="http://biomodels.net/biology-qualifiers/" xmlns:bqmodel="http://biomodels.net/model-qualifiers/">
            <rdf:Description rdf:about="#meta_s_0031">
              <bqbiol:is>
                <rdf:Bag>
                    <rdf:li rdf:resource="http://identifiers.org/chebi/CHEBI:-"/>
                    <rdf:li rdf:resource="http://identifiers.org/kegg.compound/G10598"/>
                </rdf:Bag>
              </bqbiol:is>
            </rdf:Description>
          </rdf:RDF>
        </annotation>
      </species>
      <species metaid="meta_s_0032" sboTerm="SBO:0000247" id="s_0032" name="(Glc)2(GlcNAc)2(Man)9(Asn)1 [Endoplasmic_reticulum]" speciesType="t_0022" compartment="c_03" initialConcentration="0" hasOnlySubstanceUnits="false" boundaryCondition="false" constant="false">
        <notes>
          <body xmlns="http://www.w3.org/1999/xhtml">
                  <p>FORMULA:C86H142N4O67</p>
                  <p>CHARGE:0</p>
                  <p>CARBONS:86</p>
          </body>
        </notes>
        <annotation>
          <rdf:RDF xmlns:rdf="http://www.w3.org/1999/02/22-rdf-syntax-ns#" xmlns:dc="http://purl.org/dc/elements/1.1/" xmlns:dcterms="http://purl.org/dc/terms/" xmlns:vCard="http://www.w3.org/2001/vcard-rdf/3.0#" xmlns:bqbiol="http://biomodels.net/biology-qualifiers/" xmlns:bqmodel="http://biomodels.net/model-qualifiers/">
            <rdf:Description rdf:about="#meta_s_0032">
              <bqbiol:is>
                <rdf:Bag>
                    <rdf:li rdf:resource="http://identifiers.org/chebi/CHEBI:59082"/>
                    <rdf:li rdf:resource="http://identifiers.org/kegg.compound/G00171"/>
                </rdf:Bag>
              </bqbiol:is>
            </rdf:Description>
          </rdf:RDF>
        </annotation>
      </species>
      <species metaid="meta_s_0033" sboTerm="SBO:0000247" id="s_0033" name="(Glc)2(GlcNAc)2(Man)9(PP-Dol)1 [Endoplasmic_reticulum]" speciesType="t_0023" compartment="c_03" initialConcentration="0" hasOnlySubstanceUnits="false" boundaryCondition="false" constant="false">
        <notes>
          <body xmlns="http://www.w3.org/1999/xhtml">
                  <p>FORMULA:(C5H8)nC102H174N2O72P2</p>
                  <p>CHARGE:0</p>
                  <p>CARBONS:107</p>
          </body>
        </notes>
        <annotation>
          <rdf:RDF xmlns:rdf="http://www.w3.org/1999/02/22-rdf-syntax-ns#" xmlns:dc="http://purl.org/dc/elements/1.1/" xmlns:dcterms="http://purl.org/dc/terms/" xmlns:vCard="http://www.w3.org/2001/vcard-rdf/3.0#" xmlns:bqbiol="http://biomodels.net/biology-qualifiers/" xmlns:bqmodel="http://biomodels.net/model-qualifiers/">
            <rdf:Description rdf:about="#meta_s_0033">
              <bqbiol:is>
                <rdf:Bag>
                    <rdf:li rdf:resource="http://identifiers.org/chebi/CHEBI:53020"/>
                    <rdf:li rdf:resource="http://identifiers.org/kegg.compound/G10599"/>
                </rdf:Bag>
              </bqbiol:is>
            </rdf:Description>
          </rdf:RDF>
        </annotation>
      </species>
      <species metaid="meta_s_0034" sboTerm="SBO:0000247" id="s_0034" name="(Glc)3(GlcNAc)2(Man)9(Asn)1 [Endoplasmic_reticulum]" speciesType="t_0024" compartment="c_03" initialConcentration="0" hasOnlySubstanceUnits="false" boundaryCondition="false" constant="false">
        <notes>
          <body xmlns="http://www.w3.org/1999/xhtml">
                  <p>FORMULA:C92H152N4O72</p>
                  <p>CHARGE:0</p>
                  <p>CARBONS:92</p>
          </body>
        </notes>
        <annotation>
          <rdf:RDF xmlns:rdf="http://www.w3.org/1999/02/22-rdf-syntax-ns#" xmlns:dc="http://purl.org/dc/elements/1.1/" xmlns:dcterms="http://purl.org/dc/terms/" xmlns:vCard="http://www.w3.org/2001/vcard-rdf/3.0#" xmlns:bqbiol="http://biomodels.net/biology-qualifiers/" xmlns:bqmodel="http://biomodels.net/model-qualifiers/">
            <rdf:Description rdf:about="#meta_s_0034">
              <bqbiol:is>
                <rdf:Bag>
                    <rdf:li rdf:resource="http://identifiers.org/chebi/CHEBI:59084"/>
                    <rdf:li rdf:resource="http://identifiers.org/kegg.compound/G00009"/>
                </rdf:Bag>
              </bqbiol:is>
            </rdf:Description>
          </rdf:RDF>
        </annotation>
      </species>
      <species metaid="meta_s_0035" sboTerm="SBO:0000247" id="s_0035" name="(Glc)3(GlcNAc)2(Man)9(PP-Dol)1 [Endoplasmic_reticulum]" speciesType="t_0025" compartment="c_03" initialConcentration="0" hasOnlySubstanceUnits="false" boundaryCondition="false" constant="false">
        <notes>
          <body xmlns="http://www.w3.org/1999/xhtml">
                  <p>FORMULA:(C5H8)nC108H184N2O77P2</p>
                  <p>CHARGE:0</p>
                  <p>CARBONS:113</p>
          </body>
        </notes>
        <annotation>
          <rdf:RDF xmlns:rdf="http://www.w3.org/1999/02/22-rdf-syntax-ns#" xmlns:dc="http://purl.org/dc/elements/1.1/" xmlns:dcterms="http://purl.org/dc/terms/" xmlns:vCard="http://www.w3.org/2001/vcard-rdf/3.0#" xmlns:bqbiol="http://biomodels.net/biology-qualifiers/" xmlns:bqmodel="http://biomodels.net/model-qualifiers/">
            <rdf:Description rdf:about="#meta_s_0035">
              <bqbiol:is>
                <rdf:Bag>
                    <rdf:li rdf:resource="http://identifiers.org/chebi/CHEBI:53019"/>
                    <rdf:li rdf:resource="http://identifiers.org/kegg.compound/G00008"/>
                </rdf:Bag>
              </bqbiol:is>
            </rdf:Description>
          </rdf:RDF>
        </annotation>
      </species>
      <species metaid="meta_s_0036" sboTerm="SBO:0000247" id="s_0036" name="(GlcNAc)2(Man)1(PP-Dol)1 [Cytoplasm]" speciesType="t_0026" compartment="c_02" initialConcentration="0" hasOnlySubstanceUnits="false" boundaryCondition="false" constant="false">
        <notes>
          <body xmlns="http://www.w3.org/1999/xhtml">
                  <p>FORMULA:C32H58N2O22P2(C5H8)n</p>
                  <p>CHARGE:0</p>
                  <p>CARBONS:47</p>
          </body>
        </notes>
        <annotation>
          <rdf:RDF xmlns:rdf="http://www.w3.org/1999/02/22-rdf-syntax-ns#" xmlns:dc="http://purl.org/dc/elements/1.1/" xmlns:dcterms="http://purl.org/dc/terms/" xmlns:vCard="http://www.w3.org/2001/vcard-rdf/3.0#" xmlns:bqbiol="http://biomodels.net/biology-qualifiers/" xmlns:bqmodel="http://biomodels.net/model-qualifiers/">
            <rdf:Description rdf:about="#meta_s_0036">
              <bqbiol:is>
                <rdf:Bag>
                    <rdf:li rdf:resource="http://identifiers.org/chebi/CHEBI:18396"/>
                    <rdf:li rdf:resource="http://identifiers.org/kegg.compound/C05860"/>
                </rdf:Bag>
              </bqbiol:is>
            </rdf:Description>
          </rdf:RDF>
        </annotation>
      </species>
      <species metaid="meta_s_0037" sboTerm="SBO:0000247" id="s_0037" name="(GlcNAc)2(Man)2(PP-Dol)1 [Cytoplasm]" speciesType="t_0027" compartment="c_02" initialConcentration="0" hasOnlySubstanceUnits="false" boundaryCondition="false" constant="false">
        <notes>
          <body xmlns="http://www.w3.org/1999/xhtml">
                  <p>FORMULA:C38H68N2O27P2(C5H8)n</p>
                  <p>CHARGE:0</p>
                  <p>CARBONS:53</p>
          </body>
        </notes>
        <annotation>
          <rdf:RDF xmlns:rdf="http://www.w3.org/1999/02/22-rdf-syntax-ns#" xmlns:dc="http://purl.org/dc/elements/1.1/" xmlns:dcterms="http://purl.org/dc/terms/" xmlns:vCard="http://www.w3.org/2001/vcard-rdf/3.0#" xmlns:bqbiol="http://biomodels.net/biology-qualifiers/" xmlns:bqmodel="http://biomodels.net/model-qualifiers/">
            <rdf:Description rdf:about="#meta_s_0037">
              <bqbiol:is>
                <rdf:Bag>
                    <rdf:li rdf:resource="http://identifiers.org/chebi/CHEBI:59085"/>
                    <rdf:li rdf:resource="http://identifiers.org/kegg.compound/C05861"/>
                </rdf:Bag>
              </bqbiol:is>
            </rdf:Description>
          </rdf:RDF>
        </annotation>
      </species>
      <species metaid="meta_s_0038" sboTerm="SBO:0000247" id="s_0038" name="(GlcNAc)2(Man)3(PP-Dol)1 [Cytoplasm]" speciesType="t_0028" compartment="c_02" initialConcentration="0" hasOnlySubstanceUnits="false" boundaryCondition="false" constant="false">
        <notes>
          <body xmlns="http://www.w3.org/1999/xhtml">
                  <p>FORMULA:(C5H8)nC54H94N2O32P2</p>
                  <p>CHARGE:0</p>
                  <p>CARBONS:59</p>
          </body>
        </notes>
        <annotation>
          <rdf:RDF xmlns:rdf="http://www.w3.org/1999/02/22-rdf-syntax-ns#" xmlns:dc="http://purl.org/dc/elements/1.1/" xmlns:dcterms="http://purl.org/dc/terms/" xmlns:vCard="http://www.w3.org/2001/vcard-rdf/3.0#" xmlns:bqbiol="http://biomodels.net/biology-qualifiers/" xmlns:bqmodel="http://biomodels.net/model-qualifiers/">
            <rdf:Description rdf:about="#meta_s_0038">
              <bqbiol:is>
                <rdf:Bag>
                    <rdf:li rdf:resource="http://identifiers.org/chebi/CHEBI:53742"/>
                    <rdf:li rdf:resource="http://identifiers.org/kegg.compound/G00005"/>
                </rdf:Bag>
              </bqbiol:is>
            </rdf:Description>
          </rdf:RDF>
        </annotation>
      </species>
      <species metaid="meta_s_0039" sboTerm="SBO:0000247" id="s_0039" name="(GlcNAc)2(Man)4(PP-Dol)1 [Cytoplasm]" speciesType="t_0029" compartment="c_02" initialConcentration="0" hasOnlySubstanceUnits="false" boundaryCondition="false" constant="false">
        <notes>
          <body xmlns="http://www.w3.org/1999/xhtml">
                  <p>FORMULA:0</p>
                  <p>CHARGE:-</p>
                  <p>CARBONS:0</p>
          </body>
        </notes>
        <annotation>
          <rdf:RDF xmlns:rdf="http://www.w3.org/1999/02/22-rdf-syntax-ns#" xmlns:dc="http://purl.org/dc/elements/1.1/" xmlns:dcterms="http://purl.org/dc/terms/" xmlns:vCard="http://www.w3.org/2001/vcard-rdf/3.0#" xmlns:bqbiol="http://biomodels.net/biology-qualifiers/" xmlns:bqmodel="http://biomodels.net/model-qualifiers/">
            <rdf:Description rdf:about="#meta_s_0039">
              <bqbiol:is>
                <rdf:Bag>
                    <rdf:li rdf:resource="http://identifiers.org/chebi/CHEBI:-"/>
                    <rdf:li rdf:resource="http://identifiers.org/kegg.compound/G10526"/>
                </rdf:Bag>
              </bqbiol:is>
            </rdf:Description>
          </rdf:RDF>
        </annotation>
      </species>
      <species metaid="meta_s_0040" sboTerm="SBO:0000247" id="s_0040" name="(GlcNAc)2(Man)5(Asn)1 [Endoplasmic_reticulum]" speciesType="t_0030" compartment="c_03" initialConcentration="0" hasOnlySubstanceUnits="false" boundaryCondition="false" constant="false">
        <notes>
          <body xmlns="http://www.w3.org/1999/xhtml">
                  <p>FORMULA:C50H82N4O37</p>
                  <p>CHARGE:0</p>
                  <p>CARBONS:50</p>
          </body>
        </notes>
        <annotation>
          <rdf:RDF xmlns:rdf="http://www.w3.org/1999/02/22-rdf-syntax-ns#" xmlns:dc="http://purl.org/dc/elements/1.1/" xmlns:dcterms="http://purl.org/dc/terms/" xmlns:vCard="http://www.w3.org/2001/vcard-rdf/3.0#" xmlns:bqbiol="http://biomodels.net/biology-qualifiers/" xmlns:bqmodel="http://biomodels.net/model-qualifiers/">
            <rdf:Description rdf:about="#meta_s_0040">
              <bqbiol:is>
                <rdf:Bag>
                    <rdf:li rdf:resource="http://identifiers.org/chebi/CHEBI:59087"/>
                    <rdf:li rdf:resource="http://identifiers.org/kegg.compound/G00012"/>
                </rdf:Bag>
              </bqbiol:is>
            </rdf:Description>
          </rdf:RDF>
        </annotation>
      </species>
      <species metaid="meta_s_0041" sboTerm="SBO:0000247" id="s_0041" name="(GlcNAc)2(Man)5(PP-Dol)1 [Cytoplasm]" speciesType="t_0031" compartment="c_02" initialConcentration="0" hasOnlySubstanceUnits="false" boundaryCondition="false" constant="false">
        <notes>
          <body xmlns="http://www.w3.org/1999/xhtml">
                  <p>FORMULA:(C5H8)nC66H114N2O42P2</p>
                  <p>CHARGE:0</p>
                  <p>CARBONS:71</p>
          </body>
        </notes>
        <annotation>
          <rdf:RDF xmlns:rdf="http://www.w3.org/1999/02/22-rdf-syntax-ns#" xmlns:dc="http://purl.org/dc/elements/1.1/" xmlns:dcterms="http://purl.org/dc/terms/" xmlns:vCard="http://www.w3.org/2001/vcard-rdf/3.0#" xmlns:bqbiol="http://biomodels.net/biology-qualifiers/" xmlns:bqmodel="http://biomodels.net/model-qualifiers/">
            <rdf:Description rdf:about="#meta_s_0041">
              <bqbiol:is>
                <rdf:Bag>
                    <rdf:li rdf:resource="http://identifiers.org/chebi/CHEBI:53022"/>
                    <rdf:li rdf:resource="http://identifiers.org/kegg.compound/C05864"/>
                </rdf:Bag>
              </bqbiol:is>
            </rdf:Description>
          </rdf:RDF>
        </annotation>
      </species>
      <species metaid="meta_s_0042" sboTerm="SBO:0000247" id="s_0042" name="(GlcNAc)2(Man)5(PP-Dol)1 [Endoplasmic_reticulum]" speciesType="t_0031" compartment="c_03" initialConcentration="0" hasOnlySubstanceUnits="false" boundaryCondition="false" constant="false">
        <notes>
          <body xmlns="http://www.w3.org/1999/xhtml">
                  <p>FORMULA:(C5H8)nC66H114N2O42P2</p>
                  <p>CHARGE:0</p>
                  <p>CARBONS:71</p>
          </body>
        </notes>
        <annotation>
          <rdf:RDF xmlns:rdf="http://www.w3.org/1999/02/22-rdf-syntax-ns#" xmlns:dc="http://purl.org/dc/elements/1.1/" xmlns:dcterms="http://purl.org/dc/terms/" xmlns:vCard="http://www.w3.org/2001/vcard-rdf/3.0#" xmlns:bqbiol="http://biomodels.net/biology-qualifiers/" xmlns:bqmodel="http://biomodels.net/model-qualifiers/">
            <rdf:Description rdf:about="#meta_s_0042">
              <bqbiol:is>
                <rdf:Bag>
                    <rdf:li rdf:resource="http://identifiers.org/chebi/CHEBI:53022"/>
                    <rdf:li rdf:resource="http://identifiers.org/kegg.compound/C05864"/>
                </rdf:Bag>
              </bqbiol:is>
            </rdf:Description>
          </rdf:RDF>
        </annotation>
      </species>
      <species metaid="meta_s_0043" sboTerm="SBO:0000247" id="s_0043" name="(GlcNAc)2(Man)6(PP-Dol)1 [Endoplasmic_reticulum]" speciesType="t_0032" compartment="c_03" initialConcentration="0" hasOnlySubstanceUnits="false" boundaryCondition="false" constant="false">
        <notes>
          <body xmlns="http://www.w3.org/1999/xhtml">
                  <p>FORMULA:(C5H8)nC72H124N2O47P2</p>
                  <p>CHARGE:0</p>
                  <p>CARBONS:77</p>
          </body>
        </notes>
        <annotation>
          <rdf:RDF xmlns:rdf="http://www.w3.org/1999/02/22-rdf-syntax-ns#" xmlns:dc="http://purl.org/dc/elements/1.1/" xmlns:dcterms="http://purl.org/dc/terms/" xmlns:vCard="http://www.w3.org/2001/vcard-rdf/3.0#" xmlns:bqbiol="http://biomodels.net/biology-qualifiers/" xmlns:bqmodel="http://biomodels.net/model-qualifiers/">
            <rdf:Description rdf:about="#meta_s_0043">
              <bqbiol:is>
                <rdf:Bag>
                    <rdf:li rdf:resource="http://identifiers.org/chebi/CHEBI:53023"/>
                    <rdf:li rdf:resource="http://identifiers.org/kegg.compound/G10595"/>
                </rdf:Bag>
              </bqbiol:is>
            </rdf:Description>
          </rdf:RDF>
        </annotation>
      </species>
      <species metaid="meta_s_0044" sboTerm="SBO:0000247" id="s_0044" name="(GlcNAc)2(Man)7(PP-Dol)1 [Endoplasmic_reticulum]" speciesType="t_0033" compartment="c_03" initialConcentration="0" hasOnlySubstanceUnits="false" boundaryCondition="false" constant="false">
        <notes>
          <body xmlns="http://www.w3.org/1999/xhtml">
                  <p>FORMULA:(C5H8)nC78H134N2O52P2</p>
                  <p>CHARGE:0</p>
                  <p>CARBONS:83</p>
          </body>
        </notes>
        <annotation>
          <rdf:RDF xmlns:rdf="http://www.w3.org/1999/02/22-rdf-syntax-ns#" xmlns:dc="http://purl.org/dc/elements/1.1/" xmlns:dcterms="http://purl.org/dc/terms/" xmlns:vCard="http://www.w3.org/2001/vcard-rdf/3.0#" xmlns:bqbiol="http://biomodels.net/biology-qualifiers/" xmlns:bqmodel="http://biomodels.net/model-qualifiers/">
            <rdf:Description rdf:about="#meta_s_0044">
              <bqbiol:is>
                <rdf:Bag>
                    <rdf:li rdf:resource="http://identifiers.org/chebi/CHEBI:59088"/>
                    <rdf:li rdf:resource="http://identifiers.org/kegg.compound/G10596"/>
                </rdf:Bag>
              </bqbiol:is>
            </rdf:Description>
          </rdf:RDF>
        </annotation>
      </species>
      <species metaid="meta_s_0045" sboTerm="SBO:0000247" id="s_0045" name="(GlcNAc)2(Man)8(PP-Dol)1 [Endoplasmic_reticulum]" speciesType="t_0034" compartment="c_03" initialConcentration="0" hasOnlySubstanceUnits="false" boundaryCondition="false" constant="false">
        <notes>
          <body xmlns="http://www.w3.org/1999/xhtml">
                  <p>FORMULA:(C5H8)nC84H144N2O57P2</p>
                  <p>CHARGE:0</p>
                  <p>CARBONS:89</p>
          </body>
        </notes>
        <annotation>
          <rdf:RDF xmlns:rdf="http://www.w3.org/1999/02/22-rdf-syntax-ns#" xmlns:dc="http://purl.org/dc/elements/1.1/" xmlns:dcterms="http://purl.org/dc/terms/" xmlns:vCard="http://www.w3.org/2001/vcard-rdf/3.0#" xmlns:bqbiol="http://biomodels.net/biology-qualifiers/" xmlns:bqmodel="http://biomodels.net/model-qualifiers/">
            <rdf:Description rdf:about="#meta_s_0045">
              <bqbiol:is>
                <rdf:Bag>
                    <rdf:li rdf:resource="http://identifiers.org/chebi/CHEBI:59091"/>
                    <rdf:li rdf:resource="http://identifiers.org/kegg.compound/G10597"/>
                </rdf:Bag>
              </bqbiol:is>
            </rdf:Description>
          </rdf:RDF>
        </annotation>
      </species>
      <species metaid="meta_s_0046" sboTerm="SBO:0000247" id="s_0046" name="(GlcNAc)2(Man)9(Asn)1 [Endoplasmic_reticulum]" speciesType="t_0035" compartment="c_03" initialConcentration="0" hasOnlySubstanceUnits="false" boundaryCondition="false" constant="false">
        <notes>
          <body xmlns="http://www.w3.org/1999/xhtml">
                  <p>FORMULA:0</p>
                  <p>CHARGE:-</p>
                  <p>CARBONS:0</p>
          </body>
        </notes>
        <annotation>
          <rdf:RDF xmlns:rdf="http://www.w3.org/1999/02/22-rdf-syntax-ns#" xmlns:dc="http://purl.org/dc/elements/1.1/" xmlns:dcterms="http://purl.org/dc/terms/" xmlns:vCard="http://www.w3.org/2001/vcard-rdf/3.0#" xmlns:bqbiol="http://biomodels.net/biology-qualifiers/" xmlns:bqmodel="http://biomodels.net/model-qualifiers/">
            <rdf:Description rdf:about="#meta_s_0046">
              <bqbiol:is>
                <rdf:Bag>
                    <rdf:li rdf:resource="http://identifiers.org/chebi/CHEBI:-"/>
                    <rdf:li rdf:resource="http://identifiers.org/kegg.compound/G00011"/>
                </rdf:Bag>
              </bqbiol:is>
            </rdf:Description>
          </rdf:RDF>
        </annotation>
      </species>
      <species metaid="meta_s_0047" sboTerm="SBO:0000247" id="s_0047" name="(GlcNAc)2(Man)9(PP-Dol)1 [Endoplasmic_reticulum]" speciesType="t_0036" compartment="c_03" initialConcentration="0" hasOnlySubstanceUnits="false" boundaryCondition="false" constant="false">
        <notes>
          <body xmlns="http://www.w3.org/1999/xhtml">
                  <p>FORMULA:(C5H8)nC90H154N2O62P2</p>
                  <p>CHARGE:0</p>
                  <p>CARBONS:95</p>
          </body>
        </notes>
        <annotation>
          <rdf:RDF xmlns:rdf="http://www.w3.org/1999/02/22-rdf-syntax-ns#" xmlns:dc="http://purl.org/dc/elements/1.1/" xmlns:dcterms="http://purl.org/dc/terms/" xmlns:vCard="http://www.w3.org/2001/vcard-rdf/3.0#" xmlns:bqbiol="http://biomodels.net/biology-qualifiers/" xmlns:bqmodel="http://biomodels.net/model-qualifiers/">
            <rdf:Description rdf:about="#meta_s_0047">
              <bqbiol:is>
                <rdf:Bag>
                    <rdf:li rdf:resource="http://identifiers.org/chebi/CHEBI:59093"/>
                    <rdf:li rdf:resource="http://identifiers.org/kegg.compound/C05868"/>
                </rdf:Bag>
              </bqbiol:is>
            </rdf:Description>
          </rdf:RDF>
        </annotation>
      </species>
      <species metaid="meta_s_0048" sboTerm="SBO:0000247" id="s_0048" name="(Indol-3-yl)acetamide [Cytoplasm]" speciesType="t_0037" compartment="c_02" initialConcentration="0" hasOnlySubstanceUnits="false" boundaryCondition="false" constant="false">
        <notes>
          <body xmlns="http://www.w3.org/1999/xhtml">
                  <p>FORMULA:C10H10N2O</p>
                  <p>CHARGE:0</p>
                  <p>CARBONS:10</p>
          </body>
        </notes>
        <annotation>
          <rdf:RDF xmlns:rdf="http://www.w3.org/1999/02/22-rdf-syntax-ns#" xmlns:dc="http://purl.org/dc/elements/1.1/" xmlns:dcterms="http://purl.org/dc/terms/" xmlns:vCard="http://www.w3.org/2001/vcard-rdf/3.0#" xmlns:bqbiol="http://biomodels.net/biology-qualifiers/" xmlns:bqmodel="http://biomodels.net/model-qualifiers/">
            <rdf:Description rdf:about="#meta_s_0048">
              <bqbiol:is>
                <rdf:Bag>
                    <rdf:li rdf:resource="http://identifiers.org/chebi/CHEBI:16031"/>
                    <rdf:li rdf:resource="http://identifiers.org/kegg.compound/C02693"/>
                </rdf:Bag>
              </bqbiol:is>
            </rdf:Description>
          </rdf:RDF>
        </annotation>
      </species>
      <species metaid="meta_s_0049" sboTerm="SBO:0000247" id="s_0049" name="(R)(-)-Allantoin [Cytoplasm]" speciesType="t_0038" compartment="c_02" initialConcentration="0" hasOnlySubstanceUnits="false" boundaryCondition="false" constant="false">
        <notes>
          <body xmlns="http://www.w3.org/1999/xhtml">
                  <p>FORMULA:C4H6N4O3</p>
                  <p>CHARGE:0</p>
                  <p>CARBONS:4</p>
          </body>
        </notes>
        <annotation>
          <rdf:RDF xmlns:rdf="http://www.w3.org/1999/02/22-rdf-syntax-ns#" xmlns:dc="http://purl.org/dc/elements/1.1/" xmlns:dcterms="http://purl.org/dc/terms/" xmlns:vCard="http://www.w3.org/2001/vcard-rdf/3.0#" xmlns:bqbiol="http://biomodels.net/biology-qualifiers/" xmlns:bqmodel="http://biomodels.net/model-qualifiers/">
            <rdf:Description rdf:about="#meta_s_0049">
              <bqbiol:is>
                <rdf:Bag>
                    <rdf:li rdf:resource="http://identifiers.org/chebi/CHEBI:15677"/>
                    <rdf:li rdf:resource="http://identifiers.org/kegg.compound/C02348"/>
                </rdf:Bag>
              </bqbiol:is>
            </rdf:Description>
          </rdf:RDF>
        </annotation>
      </species>
      <species metaid="meta_s_0050" sboTerm="SBO:0000247" id="s_0050" name="(R)-2,3-Dihydroxy-3-methylbutanoate [Mitochondria]" speciesType="t_0039" compartment="c_06" initialConcentration="0" hasOnlySubstanceUnits="false" boundaryCondition="false" constant="false">
        <notes>
          <body xmlns="http://www.w3.org/1999/xhtml">
                  <p>FORMULA:C5H9O4</p>
                  <p>CHARGE:-1</p>
                  <p>CARBONS:5</p>
          </body>
        </notes>
        <annotation>
          <rdf:RDF xmlns:rdf="http://www.w3.org/1999/02/22-rdf-syntax-ns#" xmlns:dc="http://purl.org/dc/elements/1.1/" xmlns:dcterms="http://purl.org/dc/terms/" xmlns:vCard="http://www.w3.org/2001/vcard-rdf/3.0#" xmlns:bqbiol="http://biomodels.net/biology-qualifiers/" xmlns:bqmodel="http://biomodels.net/model-qualifiers/">
            <rdf:Description rdf:about="#meta_s_0050">
              <bqbiol:is>
                <rdf:Bag>
                    <rdf:li rdf:resource="http://identifiers.org/chebi/CHEBI:49072"/>
                    <rdf:li rdf:resource="http://identifiers.org/kegg.compound/C04272"/>
                </rdf:Bag>
              </bqbiol:is>
            </rdf:Description>
          </rdf:RDF>
        </annotation>
      </species>
      <species metaid="meta_s_0051" sboTerm="SBO:0000247" id="s_0051" name="(R)-2,3-Dihydroxy-3-methylpentanoate [Mitochondria]" speciesType="t_0040" compartment="c_06" initialConcentration="0" hasOnlySubstanceUnits="false" boundaryCondition="false" constant="false">
        <notes>
          <body xmlns="http://www.w3.org/1999/xhtml">
                  <p>FORMULA:C6H11O4</p>
                  <p>CHARGE:-1</p>
                  <p>CARBONS:6</p>
          </body>
        </notes>
        <annotation>
          <rdf:RDF xmlns:rdf="http://www.w3.org/1999/02/22-rdf-syntax-ns#" xmlns:dc="http://purl.org/dc/elements/1.1/" xmlns:dcterms="http://purl.org/dc/terms/" xmlns:vCard="http://www.w3.org/2001/vcard-rdf/3.0#" xmlns:bqbiol="http://biomodels.net/biology-qualifiers/" xmlns:bqmodel="http://biomodels.net/model-qualifiers/">
            <rdf:Description rdf:about="#meta_s_0051">
              <bqbiol:is>
                <rdf:Bag>
                    <rdf:li rdf:resource="http://identifiers.org/chebi/CHEBI:49258"/>
                    <rdf:li rdf:resource="http://identifiers.org/kegg.compound/C06007"/>
                </rdf:Bag>
              </bqbiol:is>
            </rdf:Description>
          </rdf:RDF>
        </annotation>
      </species>
      <species metaid="meta_s_0052" sboTerm="SBO:0000247" id="s_0052" name="(R)-3-Hydroxy-3-methyl-2-oxopentanoate [Mitochondria]" speciesType="t_0041" compartment="c_06" initialConcentration="0" hasOnlySubstanceUnits="false" boundaryCondition="false" constant="false">
        <notes>
          <body xmlns="http://www.w3.org/1999/xhtml">
                  <p>FORMULA:C6H9O4</p>
                  <p>CHARGE:-1</p>
                  <p>CARBONS:6</p>
          </body>
        </notes>
        <annotation>
          <rdf:RDF xmlns:rdf="http://www.w3.org/1999/02/22-rdf-syntax-ns#" xmlns:dc="http://purl.org/dc/elements/1.1/" xmlns:dcterms="http://purl.org/dc/terms/" xmlns:vCard="http://www.w3.org/2001/vcard-rdf/3.0#" xmlns:bqbiol="http://biomodels.net/biology-qualifiers/" xmlns:bqmodel="http://biomodels.net/model-qualifiers/">
            <rdf:Description rdf:about="#meta_s_0052">
              <bqbiol:is>
                <rdf:Bag>
                    <rdf:li rdf:resource="http://identifiers.org/chebi/CHEBI:49257"/>
                    <rdf:li rdf:resource="http://identifiers.org/kegg.compound/C14463"/>
                </rdf:Bag>
              </bqbiol:is>
            </rdf:Description>
          </rdf:RDF>
        </annotation>
      </species>
      <species metaid="meta_s_0053" sboTerm="SBO:0000247" id="s_0053" name="(R)-3-Hydroxydodecanoyl-[acp] [Cytoplasm]" speciesType="t_0042" compartment="c_02" initialConcentration="0" hasOnlySubstanceUnits="false" boundaryCondition="false" constant="false">
        <notes>
          <body xmlns="http://www.w3.org/1999/xhtml">
                  <p>FORMULA:C12H23O2SR</p>
                  <p>CHARGE:0</p>
                  <p>CARBONS:12</p>
          </body>
        </notes>
        <annotation>
          <rdf:RDF xmlns:rdf="http://www.w3.org/1999/02/22-rdf-syntax-ns#" xmlns:dc="http://purl.org/dc/elements/1.1/" xmlns:dcterms="http://purl.org/dc/terms/" xmlns:vCard="http://www.w3.org/2001/vcard-rdf/3.0#" xmlns:bqbiol="http://biomodels.net/biology-qualifiers/" xmlns:bqmodel="http://biomodels.net/model-qualifiers/">
            <rdf:Description rdf:about="#meta_s_0053">
              <bqbiol:is>
                <rdf:Bag>
                    <rdf:li rdf:resource="http://identifiers.org/chebi/CHEBI:-"/>
                    <rdf:li rdf:resource="http://identifiers.org/kegg.compound/C05757"/>
                </rdf:Bag>
              </bqbiol:is>
            </rdf:Description>
          </rdf:RDF>
        </annotation>
      </species>
      <species metaid="meta_s_0054" sboTerm="SBO:0000247" id="s_0054" name="(R)-3-Hydroxydodecanoyl-[acp] [Mitochondria]" speciesType="t_0042" compartment="c_06" initialConcentration="0" hasOnlySubstanceUnits="false" boundaryCondition="false" constant="false">
        <notes>
          <body xmlns="http://www.w3.org/1999/xhtml">
                  <p>FORMULA:C12H23O2SR</p>
                  <p>CHARGE:0</p>
                  <p>CARBONS:12</p>
          </body>
        </notes>
        <annotation>
          <rdf:RDF xmlns:rdf="http://www.w3.org/1999/02/22-rdf-syntax-ns#" xmlns:dc="http://purl.org/dc/elements/1.1/" xmlns:dcterms="http://purl.org/dc/terms/" xmlns:vCard="http://www.w3.org/2001/vcard-rdf/3.0#" xmlns:bqbiol="http://biomodels.net/biology-qualifiers/" xmlns:bqmodel="http://biomodels.net/model-qualifiers/">
            <rdf:Description rdf:about="#meta_s_0054">
              <bqbiol:is>
                <rdf:Bag>
                    <rdf:li rdf:resource="http://identifiers.org/chebi/CHEBI:-"/>
                    <rdf:li rdf:resource="http://identifiers.org/kegg.compound/C05757"/>
                </rdf:Bag>
              </bqbiol:is>
            </rdf:Description>
          </rdf:RDF>
        </annotation>
      </species>
      <species metaid="meta_s_0055" sboTerm="SBO:0000247" id="s_0055" name="(R)-3-Hydroxyhexanoyl-[acp] [Cytoplasm]" speciesType="t_0043" compartment="c_02" initialConcentration="0" hasOnlySubstanceUnits="false" boundaryCondition="false" constant="false">
        <notes>
          <body xmlns="http://www.w3.org/1999/xhtml">
                  <p>FORMULA:C6H11O2SR</p>
                  <p>CHARGE:0</p>
                  <p>CARBONS:6</p>
          </body>
        </notes>
        <annotation>
          <rdf:RDF xmlns:rdf="http://www.w3.org/1999/02/22-rdf-syntax-ns#" xmlns:dc="http://purl.org/dc/elements/1.1/" xmlns:dcterms="http://purl.org/dc/terms/" xmlns:vCard="http://www.w3.org/2001/vcard-rdf/3.0#" xmlns:bqbiol="http://biomodels.net/biology-qualifiers/" xmlns:bqmodel="http://biomodels.net/model-qualifiers/">
            <rdf:Description rdf:about="#meta_s_0055">
              <bqbiol:is>
                <rdf:Bag>
                    <rdf:li rdf:resource="http://identifiers.org/chebi/CHEBI:-"/>
                    <rdf:li rdf:resource="http://identifiers.org/kegg.compound/C05747"/>
                </rdf:Bag>
              </bqbiol:is>
            </rdf:Description>
          </rdf:RDF>
        </annotation>
      </species>
      <species metaid="meta_s_0056" sboTerm="SBO:0000247" id="s_0056" name="(R)-3-Hydroxyhexanoyl-[acp] [Mitochondria]" speciesType="t_0043" compartment="c_06" initialConcentration="0" hasOnlySubstanceUnits="false" boundaryCondition="false" constant="false">
        <notes>
          <body xmlns="http://www.w3.org/1999/xhtml">
                  <p>FORMULA:C6H11O2SR</p>
                  <p>CHARGE:0</p>
                  <p>CARBONS:6</p>
          </body>
        </notes>
        <annotation>
          <rdf:RDF xmlns:rdf="http://www.w3.org/1999/02/22-rdf-syntax-ns#" xmlns:dc="http://purl.org/dc/elements/1.1/" xmlns:dcterms="http://purl.org/dc/terms/" xmlns:vCard="http://www.w3.org/2001/vcard-rdf/3.0#" xmlns:bqbiol="http://biomodels.net/biology-qualifiers/" xmlns:bqmodel="http://biomodels.net/model-qualifiers/">
            <rdf:Description rdf:about="#meta_s_0056">
              <bqbiol:is>
                <rdf:Bag>
                    <rdf:li rdf:resource="http://identifiers.org/chebi/CHEBI:-"/>
                    <rdf:li rdf:resource="http://identifiers.org/kegg.compound/C05747"/>
                </rdf:Bag>
              </bqbiol:is>
            </rdf:Description>
          </rdf:RDF>
        </annotation>
      </species>
      <species metaid="meta_s_0057" sboTerm="SBO:0000247" id="s_0057" name="(R)-4'-Phosphopantothenoyl-L-cysteine [Cytoplasm]" speciesType="t_0044" compartment="c_02" initialConcentration="0" hasOnlySubstanceUnits="false" boundaryCondition="false" constant="false">
        <notes>
          <body xmlns="http://www.w3.org/1999/xhtml">
                  <p>FORMULA:C12H20N2O9PS</p>
                  <p>CHARGE:-3</p>
                  <p>CARBONS:12</p>
          </body>
        </notes>
        <annotation>
          <rdf:RDF xmlns:rdf="http://www.w3.org/1999/02/22-rdf-syntax-ns#" xmlns:dc="http://purl.org/dc/elements/1.1/" xmlns:dcterms="http://purl.org/dc/terms/" xmlns:vCard="http://www.w3.org/2001/vcard-rdf/3.0#" xmlns:bqbiol="http://biomodels.net/biology-qualifiers/" xmlns:bqmodel="http://biomodels.net/model-qualifiers/">
            <rdf:Description rdf:about="#meta_s_0057">
              <bqbiol:is>
                <rdf:Bag>
                    <rdf:li rdf:resource="http://identifiers.org/chebi/CHEBI:15769"/>
                    <rdf:li rdf:resource="http://identifiers.org/kegg.compound/C04352"/>
                </rdf:Bag>
              </bqbiol:is>
            </rdf:Description>
          </rdf:RDF>
        </annotation>
      </species>
      <species metaid="meta_s_0058" sboTerm="SBO:0000247" id="s_0058" name="(R)-5-Diphosphomevalonate [Cytoplasm]" speciesType="t_0045" compartment="c_02" initialConcentration="0" hasOnlySubstanceUnits="false" boundaryCondition="false" constant="false">
        <notes>
          <body xmlns="http://www.w3.org/1999/xhtml">
                  <p>FORMULA:C6H10O10P2</p>
                  <p>CHARGE:-4</p>
                  <p>CARBONS:6</p>
          </body>
        </notes>
        <annotation>
          <rdf:RDF xmlns:rdf="http://www.w3.org/1999/02/22-rdf-syntax-ns#" xmlns:dc="http://purl.org/dc/elements/1.1/" xmlns:dcterms="http://purl.org/dc/terms/" xmlns:vCard="http://www.w3.org/2001/vcard-rdf/3.0#" xmlns:bqbiol="http://biomodels.net/biology-qualifiers/" xmlns:bqmodel="http://biomodels.net/model-qualifiers/">
            <rdf:Description rdf:about="#meta_s_0058">
              <bqbiol:is>
                <rdf:Bag>
                    <rdf:li rdf:resource="http://identifiers.org/chebi/CHEBI:15899"/>
                    <rdf:li rdf:resource="http://identifiers.org/kegg.compound/C01143"/>
                </rdf:Bag>
              </bqbiol:is>
            </rdf:Description>
          </rdf:RDF>
        </annotation>
      </species>
      <species metaid="meta_s_0059" sboTerm="SBO:0000247" id="s_0059" name="(R)-5-Phosphomevalonate [Cytoplasm]" speciesType="t_0046" compartment="c_02" initialConcentration="0" hasOnlySubstanceUnits="false" boundaryCondition="false" constant="false">
        <notes>
          <body xmlns="http://www.w3.org/1999/xhtml">
                  <p>FORMULA:C6H10O7P</p>
                  <p>CHARGE:-3</p>
                  <p>CARBONS:6</p>
          </body>
        </notes>
        <annotation>
          <rdf:RDF xmlns:rdf="http://www.w3.org/1999/02/22-rdf-syntax-ns#" xmlns:dc="http://purl.org/dc/elements/1.1/" xmlns:dcterms="http://purl.org/dc/terms/" xmlns:vCard="http://www.w3.org/2001/vcard-rdf/3.0#" xmlns:bqbiol="http://biomodels.net/biology-qualifiers/" xmlns:bqmodel="http://biomodels.net/model-qualifiers/">
            <rdf:Description rdf:about="#meta_s_0059">
              <bqbiol:is>
                <rdf:Bag>
                    <rdf:li rdf:resource="http://identifiers.org/chebi/CHEBI:17436"/>
                    <rdf:li rdf:resource="http://identifiers.org/kegg.compound/C01107"/>
                </rdf:Bag>
              </bqbiol:is>
            </rdf:Description>
          </rdf:RDF>
        </annotation>
      </species>
      <species metaid="meta_s_0060" sboTerm="SBO:0000247" id="s_0060" name="(R)-Lactate [Cytoplasm]" speciesType="t_0047" compartment="c_02" initialConcentration="0" hasOnlySubstanceUnits="false" boundaryCondition="false" constant="false">
        <notes>
          <body xmlns="http://www.w3.org/1999/xhtml">
                  <p>FORMULA:C3H5O3</p>
                  <p>CHARGE:-1</p>
                  <p>CARBONS:3</p>
          </body>
        </notes>
        <annotation>
          <rdf:RDF xmlns:rdf="http://www.w3.org/1999/02/22-rdf-syntax-ns#" xmlns:dc="http://purl.org/dc/elements/1.1/" xmlns:dcterms="http://purl.org/dc/terms/" xmlns:vCard="http://www.w3.org/2001/vcard-rdf/3.0#" xmlns:bqbiol="http://biomodels.net/biology-qualifiers/" xmlns:bqmodel="http://biomodels.net/model-qualifiers/">
            <rdf:Description rdf:about="#meta_s_0060">
              <bqbiol:is>
                <rdf:Bag>
                    <rdf:li rdf:resource="http://identifiers.org/chebi/CHEBI:42111"/>
                    <rdf:li rdf:resource="http://identifiers.org/kegg.compound/C00256"/>
                </rdf:Bag>
              </bqbiol:is>
            </rdf:Description>
          </rdf:RDF>
        </annotation>
      </species>
      <species metaid="meta_s_0061" sboTerm="SBO:0000247" id="s_0061" name="(R)-Lactate [Extracellular]" speciesType="t_0047" compartment="c_04" initialConcentration="0" hasOnlySubstanceUnits="false" boundaryCondition="false" constant="false">
        <notes>
          <body xmlns="http://www.w3.org/1999/xhtml">
                  <p>FORMULA:C3H5O3</p>
                  <p>CHARGE:-1</p>
                  <p>CARBONS:3</p>
          </body>
        </notes>
        <annotation>
          <rdf:RDF xmlns:rdf="http://www.w3.org/1999/02/22-rdf-syntax-ns#" xmlns:dc="http://purl.org/dc/elements/1.1/" xmlns:dcterms="http://purl.org/dc/terms/" xmlns:vCard="http://www.w3.org/2001/vcard-rdf/3.0#" xmlns:bqbiol="http://biomodels.net/biology-qualifiers/" xmlns:bqmodel="http://biomodels.net/model-qualifiers/">
            <rdf:Description rdf:about="#meta_s_0061">
              <bqbiol:is>
                <rdf:Bag>
                    <rdf:li rdf:resource="http://identifiers.org/chebi/CHEBI:42111"/>
                    <rdf:li rdf:resource="http://identifiers.org/kegg.compound/C00256"/>
                </rdf:Bag>
              </bqbiol:is>
            </rdf:Description>
          </rdf:RDF>
        </annotation>
      </species>
      <species metaid="meta_s_0062" sboTerm="SBO:0000247" id="s_0062" name="(R)-Lactate [Mitochondria]" speciesType="t_0047" compartment="c_06" initialConcentration="0" hasOnlySubstanceUnits="false" boundaryCondition="false" constant="false">
        <notes>
          <body xmlns="http://www.w3.org/1999/xhtml">
                  <p>FORMULA:C3H5O3</p>
                  <p>CHARGE:-1</p>
                  <p>CARBONS:3</p>
          </body>
        </notes>
        <annotation>
          <rdf:RDF xmlns:rdf="http://www.w3.org/1999/02/22-rdf-syntax-ns#" xmlns:dc="http://purl.org/dc/elements/1.1/" xmlns:dcterms="http://purl.org/dc/terms/" xmlns:vCard="http://www.w3.org/2001/vcard-rdf/3.0#" xmlns:bqbiol="http://biomodels.net/biology-qualifiers/" xmlns:bqmodel="http://biomodels.net/model-qualifiers/">
            <rdf:Description rdf:about="#meta_s_0062">
              <bqbiol:is>
                <rdf:Bag>
                    <rdf:li rdf:resource="http://identifiers.org/chebi/CHEBI:42111"/>
                    <rdf:li rdf:resource="http://identifiers.org/kegg.compound/C00256"/>
                </rdf:Bag>
              </bqbiol:is>
            </rdf:Description>
          </rdf:RDF>
        </annotation>
      </species>
      <species metaid="meta_s_0063" sboTerm="SBO:0000247" id="s_0063" name="(R)-Lactate [Boundary]" speciesType="t_0047" compartment="c_01" initialConcentration="0" hasOnlySubstanceUnits="false" boundaryCondition="true" constant="true">
        <notes>
          <body xmlns="http://www.w3.org/1999/xhtml">
                  <p>FORMULA:C3H5O3</p>
                  <p>CHARGE:-1</p>
                  <p>CARBONS:3</p>
          </body>
        </notes>
        <annotation>
          <rdf:RDF xmlns:rdf="http://www.w3.org/1999/02/22-rdf-syntax-ns#" xmlns:dc="http://purl.org/dc/elements/1.1/" xmlns:dcterms="http://purl.org/dc/terms/" xmlns:vCard="http://www.w3.org/2001/vcard-rdf/3.0#" xmlns:bqbiol="http://biomodels.net/biology-qualifiers/" xmlns:bqmodel="http://biomodels.net/model-qualifiers/">
            <rdf:Description rdf:about="#meta_s_0063">
              <bqbiol:is>
                <rdf:Bag>
                    <rdf:li rdf:resource="http://identifiers.org/chebi/CHEBI:42111"/>
                    <rdf:li rdf:resource="http://identifiers.org/kegg.compound/C00256"/>
                </rdf:Bag>
              </bqbiol:is>
            </rdf:Description>
          </rdf:RDF>
        </annotation>
      </species>
      <species metaid="meta_s_0064" sboTerm="SBO:0000247" id="s_0064" name="(R)-Mevalonate [Cytoplasm]" speciesType="t_0048" compartment="c_02" initialConcentration="0" hasOnlySubstanceUnits="false" boundaryCondition="false" constant="false">
        <notes>
          <body xmlns="http://www.w3.org/1999/xhtml">
                  <p>FORMULA:C6H11O4</p>
                  <p>CHARGE:-1</p>
                  <p>CARBONS:6</p>
          </body>
        </notes>
        <annotation>
          <rdf:RDF xmlns:rdf="http://www.w3.org/1999/02/22-rdf-syntax-ns#" xmlns:dc="http://purl.org/dc/elements/1.1/" xmlns:dcterms="http://purl.org/dc/terms/" xmlns:vCard="http://www.w3.org/2001/vcard-rdf/3.0#" xmlns:bqbiol="http://biomodels.net/biology-qualifiers/" xmlns:bqmodel="http://biomodels.net/model-qualifiers/">
            <rdf:Description rdf:about="#meta_s_0064">
              <bqbiol:is>
                <rdf:Bag>
                    <rdf:li rdf:resource="http://identifiers.org/chebi/CHEBI:36464"/>
                    <rdf:li rdf:resource="http://identifiers.org/kegg.compound/C00418"/>
                </rdf:Bag>
              </bqbiol:is>
            </rdf:Description>
          </rdf:RDF>
        </annotation>
      </species>
      <species metaid="meta_s_0065" sboTerm="SBO:0000247" id="s_0065" name="(R)-Pantetheine4'-phosphate [Cytoplasm]" speciesType="t_0049" compartment="c_02" initialConcentration="0" hasOnlySubstanceUnits="false" boundaryCondition="false" constant="false">
        <notes>
          <body xmlns="http://www.w3.org/1999/xhtml">
                  <p>FORMULA:C11H21N2O7PS</p>
                  <p>CHARGE:-2</p>
                  <p>CARBONS:11</p>
          </body>
        </notes>
        <annotation>
          <rdf:RDF xmlns:rdf="http://www.w3.org/1999/02/22-rdf-syntax-ns#" xmlns:dc="http://purl.org/dc/elements/1.1/" xmlns:dcterms="http://purl.org/dc/terms/" xmlns:vCard="http://www.w3.org/2001/vcard-rdf/3.0#" xmlns:bqbiol="http://biomodels.net/biology-qualifiers/" xmlns:bqmodel="http://biomodels.net/model-qualifiers/">
            <rdf:Description rdf:about="#meta_s_0065">
              <bqbiol:is>
                <rdf:Bag>
                    <rdf:li rdf:resource="http://identifiers.org/chebi/CHEBI:4222"/>
                    <rdf:li rdf:resource="http://identifiers.org/kegg.compound/C01134"/>
                </rdf:Bag>
              </bqbiol:is>
            </rdf:Description>
          </rdf:RDF>
        </annotation>
      </species>
      <species metaid="meta_s_0066" sboTerm="SBO:0000247" id="s_0066" name="(R)-Pantetheine4'-phosphate [Peroxisome]" speciesType="t_0049" compartment="c_08" initialConcentration="0" hasOnlySubstanceUnits="false" boundaryCondition="false" constant="false">
        <notes>
          <body xmlns="http://www.w3.org/1999/xhtml">
                  <p>FORMULA:C11H21N2O7PS</p>
                  <p>CHARGE:-2</p>
                  <p>CARBONS:11</p>
          </body>
        </notes>
        <annotation>
          <rdf:RDF xmlns:rdf="http://www.w3.org/1999/02/22-rdf-syntax-ns#" xmlns:dc="http://purl.org/dc/elements/1.1/" xmlns:dcterms="http://purl.org/dc/terms/" xmlns:vCard="http://www.w3.org/2001/vcard-rdf/3.0#" xmlns:bqbiol="http://biomodels.net/biology-qualifiers/" xmlns:bqmodel="http://biomodels.net/model-qualifiers/">
            <rdf:Description rdf:about="#meta_s_0066">
              <bqbiol:is>
                <rdf:Bag>
                    <rdf:li rdf:resource="http://identifiers.org/chebi/CHEBI:4222"/>
                    <rdf:li rdf:resource="http://identifiers.org/kegg.compound/C01134"/>
                </rdf:Bag>
              </bqbiol:is>
            </rdf:Description>
          </rdf:RDF>
        </annotation>
      </species>
      <species metaid="meta_s_0067" sboTerm="SBO:0000247" id="s_0067" name="(R)-Pantoate [Cytoplasm]" speciesType="t_0050" compartment="c_02" initialConcentration="0" hasOnlySubstanceUnits="false" boundaryCondition="false" constant="false">
        <notes>
          <body xmlns="http://www.w3.org/1999/xhtml">
                  <p>FORMULA:C6H11O4</p>
                  <p>CHARGE:-1</p>
                  <p>CARBONS:6</p>
          </body>
        </notes>
        <annotation>
          <rdf:RDF xmlns:rdf="http://www.w3.org/1999/02/22-rdf-syntax-ns#" xmlns:dc="http://purl.org/dc/elements/1.1/" xmlns:dcterms="http://purl.org/dc/terms/" xmlns:vCard="http://www.w3.org/2001/vcard-rdf/3.0#" xmlns:bqbiol="http://biomodels.net/biology-qualifiers/" xmlns:bqmodel="http://biomodels.net/model-qualifiers/">
            <rdf:Description rdf:about="#meta_s_0067">
              <bqbiol:is>
                <rdf:Bag>
                    <rdf:li rdf:resource="http://identifiers.org/chebi/CHEBI:15980"/>
                    <rdf:li rdf:resource="http://identifiers.org/kegg.compound/C00522"/>
                </rdf:Bag>
              </bqbiol:is>
            </rdf:Description>
          </rdf:RDF>
        </annotation>
      </species>
      <species metaid="meta_s_0068" sboTerm="SBO:0000247" id="s_0068" name="(R)-Pantoate [Mitochondria]" speciesType="t_0050" compartment="c_06" initialConcentration="0" hasOnlySubstanceUnits="false" boundaryCondition="false" constant="false">
        <notes>
          <body xmlns="http://www.w3.org/1999/xhtml">
                  <p>FORMULA:C6H11O4</p>
                  <p>CHARGE:-1</p>
                  <p>CARBONS:6</p>
          </body>
        </notes>
        <annotation>
          <rdf:RDF xmlns:rdf="http://www.w3.org/1999/02/22-rdf-syntax-ns#" xmlns:dc="http://purl.org/dc/elements/1.1/" xmlns:dcterms="http://purl.org/dc/terms/" xmlns:vCard="http://www.w3.org/2001/vcard-rdf/3.0#" xmlns:bqbiol="http://biomodels.net/biology-qualifiers/" xmlns:bqmodel="http://biomodels.net/model-qualifiers/">
            <rdf:Description rdf:about="#meta_s_0068">
              <bqbiol:is>
                <rdf:Bag>
                    <rdf:li rdf:resource="http://identifiers.org/chebi/CHEBI:15980"/>
                    <rdf:li rdf:resource="http://identifiers.org/kegg.compound/C00522"/>
                </rdf:Bag>
              </bqbiol:is>
            </rdf:Description>
          </rdf:RDF>
        </annotation>
      </species>
      <species metaid="meta_s_0069" sboTerm="SBO:0000247" id="s_0069" name="(R)-S-Lactoylglutathione [Cytoplasm]" speciesType="t_0051" compartment="c_02" initialConcentration="0" hasOnlySubstanceUnits="false" boundaryCondition="false" constant="false">
        <notes>
          <body xmlns="http://www.w3.org/1999/xhtml">
                  <p>FORMULA:C13H20N3O8S</p>
                  <p>CHARGE:-1</p>
                  <p>CARBONS:13</p>
          </body>
        </notes>
        <annotation>
          <rdf:RDF xmlns:rdf="http://www.w3.org/1999/02/22-rdf-syntax-ns#" xmlns:dc="http://purl.org/dc/elements/1.1/" xmlns:dcterms="http://purl.org/dc/terms/" xmlns:vCard="http://www.w3.org/2001/vcard-rdf/3.0#" xmlns:bqbiol="http://biomodels.net/biology-qualifiers/" xmlns:bqmodel="http://biomodels.net/model-qualifiers/">
            <rdf:Description rdf:about="#meta_s_0069">
              <bqbiol:is>
                <rdf:Bag>
                    <rdf:li rdf:resource="http://identifiers.org/chebi/CHEBI:15694"/>
                    <rdf:li rdf:resource="http://identifiers.org/kegg.compound/C03451"/>
                </rdf:Bag>
              </bqbiol:is>
            </rdf:Description>
          </rdf:RDF>
        </annotation>
      </species>
      <species metaid="meta_s_0070" sboTerm="SBO:0000247" id="s_0070" name="(S)(+)-Allantoin [Cytoplasm]" speciesType="t_0052" compartment="c_02" initialConcentration="0" hasOnlySubstanceUnits="false" boundaryCondition="false" constant="false">
        <notes>
          <body xmlns="http://www.w3.org/1999/xhtml">
                  <p>FORMULA:C4H6N4O3</p>
                  <p>CHARGE:0</p>
                  <p>CARBONS:4</p>
          </body>
        </notes>
        <annotation>
          <rdf:RDF xmlns:rdf="http://www.w3.org/1999/02/22-rdf-syntax-ns#" xmlns:dc="http://purl.org/dc/elements/1.1/" xmlns:dcterms="http://purl.org/dc/terms/" xmlns:vCard="http://www.w3.org/2001/vcard-rdf/3.0#" xmlns:bqbiol="http://biomodels.net/biology-qualifiers/" xmlns:bqmodel="http://biomodels.net/model-qualifiers/">
            <rdf:Description rdf:about="#meta_s_0070">
              <bqbiol:is>
                <rdf:Bag>
                    <rdf:li rdf:resource="http://identifiers.org/chebi/CHEBI:15678"/>
                    <rdf:li rdf:resource="http://identifiers.org/kegg.compound/C02350"/>
                </rdf:Bag>
              </bqbiol:is>
            </rdf:Description>
          </rdf:RDF>
        </annotation>
      </species>
      <species metaid="meta_s_0071" sboTerm="SBO:0000247" id="s_0071" name="(S)(+)-Allantoin [Extracellular]" speciesType="t_0052" compartment="c_04" initialConcentration="0" hasOnlySubstanceUnits="false" boundaryCondition="false" constant="false">
        <notes>
          <body xmlns="http://www.w3.org/1999/xhtml">
                  <p>FORMULA:C4H6N4O3</p>
                  <p>CHARGE:0</p>
                  <p>CARBONS:4</p>
          </body>
        </notes>
        <annotation>
          <rdf:RDF xmlns:rdf="http://www.w3.org/1999/02/22-rdf-syntax-ns#" xmlns:dc="http://purl.org/dc/elements/1.1/" xmlns:dcterms="http://purl.org/dc/terms/" xmlns:vCard="http://www.w3.org/2001/vcard-rdf/3.0#" xmlns:bqbiol="http://biomodels.net/biology-qualifiers/" xmlns:bqmodel="http://biomodels.net/model-qualifiers/">
            <rdf:Description rdf:about="#meta_s_0071">
              <bqbiol:is>
                <rdf:Bag>
                    <rdf:li rdf:resource="http://identifiers.org/chebi/CHEBI:15678"/>
                    <rdf:li rdf:resource="http://identifiers.org/kegg.compound/C02350"/>
                </rdf:Bag>
              </bqbiol:is>
            </rdf:Description>
          </rdf:RDF>
        </annotation>
      </species>
      <species metaid="meta_s_0072" sboTerm="SBO:0000247" id="s_0072" name="(S)(+)-Allantoin [Boundary]" speciesType="t_0052" compartment="c_01" initialConcentration="0" hasOnlySubstanceUnits="false" boundaryCondition="true" constant="true">
        <notes>
          <body xmlns="http://www.w3.org/1999/xhtml">
                  <p>FORMULA:C4H6N4O3</p>
                  <p>CHARGE:0</p>
                  <p>CARBONS:4</p>
          </body>
        </notes>
        <annotation>
          <rdf:RDF xmlns:rdf="http://www.w3.org/1999/02/22-rdf-syntax-ns#" xmlns:dc="http://purl.org/dc/elements/1.1/" xmlns:dcterms="http://purl.org/dc/terms/" xmlns:vCard="http://www.w3.org/2001/vcard-rdf/3.0#" xmlns:bqbiol="http://biomodels.net/biology-qualifiers/" xmlns:bqmodel="http://biomodels.net/model-qualifiers/">
            <rdf:Description rdf:about="#meta_s_0072">
              <bqbiol:is>
                <rdf:Bag>
                    <rdf:li rdf:resource="http://identifiers.org/chebi/CHEBI:15678"/>
                    <rdf:li rdf:resource="http://identifiers.org/kegg.compound/C02350"/>
                </rdf:Bag>
              </bqbiol:is>
            </rdf:Description>
          </rdf:RDF>
        </annotation>
      </species>
      <species metaid="meta_s_0073" sboTerm="SBO:0000247" id="s_0073" name="(S)-1-Pyrroline-5-carboxylate [Cytoplasm]" speciesType="t_0053" compartment="c_02" initialConcentration="0" hasOnlySubstanceUnits="false" boundaryCondition="false" constant="false">
        <notes>
          <body xmlns="http://www.w3.org/1999/xhtml">
                  <p>FORMULA:C5H7NO2</p>
                  <p>CHARGE:0</p>
                  <p>CARBONS:5</p>
          </body>
        </notes>
        <annotation>
          <rdf:RDF xmlns:rdf="http://www.w3.org/1999/02/22-rdf-syntax-ns#" xmlns:dc="http://purl.org/dc/elements/1.1/" xmlns:dcterms="http://purl.org/dc/terms/" xmlns:vCard="http://www.w3.org/2001/vcard-rdf/3.0#" xmlns:bqbiol="http://biomodels.net/biology-qualifiers/" xmlns:bqmodel="http://biomodels.net/model-qualifiers/">
            <rdf:Description rdf:about="#meta_s_0073">
              <bqbiol:is>
                <rdf:Bag>
                    <rdf:li rdf:resource="http://identifiers.org/chebi/CHEBI:371"/>
                    <rdf:li rdf:resource="http://identifiers.org/kegg.compound/C03912"/>
                </rdf:Bag>
              </bqbiol:is>
            </rdf:Description>
          </rdf:RDF>
        </annotation>
      </species>
      <species metaid="meta_s_0074" sboTerm="SBO:0000247" id="s_0074" name="(S)-1-Pyrroline-5-carboxylate [Mitochondria]" speciesType="t_0053" compartment="c_06" initialConcentration="0" hasOnlySubstanceUnits="false" boundaryCondition="false" constant="false">
        <notes>
          <body xmlns="http://www.w3.org/1999/xhtml">
                  <p>FORMULA:C5H7NO2</p>
                  <p>CHARGE:0</p>
                  <p>CARBONS:5</p>
          </body>
        </notes>
        <annotation>
          <rdf:RDF xmlns:rdf="http://www.w3.org/1999/02/22-rdf-syntax-ns#" xmlns:dc="http://purl.org/dc/elements/1.1/" xmlns:dcterms="http://purl.org/dc/terms/" xmlns:vCard="http://www.w3.org/2001/vcard-rdf/3.0#" xmlns:bqbiol="http://biomodels.net/biology-qualifiers/" xmlns:bqmodel="http://biomodels.net/model-qualifiers/">
            <rdf:Description rdf:about="#meta_s_0074">
              <bqbiol:is>
                <rdf:Bag>
                    <rdf:li rdf:resource="http://identifiers.org/chebi/CHEBI:371"/>
                    <rdf:li rdf:resource="http://identifiers.org/kegg.compound/C03912"/>
                </rdf:Bag>
              </bqbiol:is>
            </rdf:Description>
          </rdf:RDF>
        </annotation>
      </species>
      <species metaid="meta_s_0075" sboTerm="SBO:0000247" id="s_0075" name="(S)-2,3-Epoxysqualene [Cytoplasm]" speciesType="t_0054" compartment="c_02" initialConcentration="0" hasOnlySubstanceUnits="false" boundaryCondition="false" constant="false">
        <notes>
          <body xmlns="http://www.w3.org/1999/xhtml">
                  <p>FORMULA:C30H50O</p>
                  <p>CHARGE:0</p>
                  <p>CARBONS:30</p>
          </body>
        </notes>
        <annotation>
          <rdf:RDF xmlns:rdf="http://www.w3.org/1999/02/22-rdf-syntax-ns#" xmlns:dc="http://purl.org/dc/elements/1.1/" xmlns:dcterms="http://purl.org/dc/terms/" xmlns:vCard="http://www.w3.org/2001/vcard-rdf/3.0#" xmlns:bqbiol="http://biomodels.net/biology-qualifiers/" xmlns:bqmodel="http://biomodels.net/model-qualifiers/">
            <rdf:Description rdf:about="#meta_s_0075">
              <bqbiol:is>
                <rdf:Bag>
                    <rdf:li rdf:resource="http://identifiers.org/chebi/CHEBI:15441"/>
                    <rdf:li rdf:resource="http://identifiers.org/kegg.compound/C01054"/>
                </rdf:Bag>
              </bqbiol:is>
            </rdf:Description>
          </rdf:RDF>
        </annotation>
      </species>
      <species metaid="meta_s_0076" sboTerm="SBO:0000247" id="s_0076" name="(S)-2,3-Epoxysqualene [Endoplasmic_reticulum]" speciesType="t_0054" compartment="c_03" initialConcentration="0" hasOnlySubstanceUnits="false" boundaryCondition="false" constant="false">
        <notes>
          <body xmlns="http://www.w3.org/1999/xhtml">
                  <p>FORMULA:C30H50O</p>
                  <p>CHARGE:0</p>
                  <p>CARBONS:30</p>
          </body>
        </notes>
        <annotation>
          <rdf:RDF xmlns:rdf="http://www.w3.org/1999/02/22-rdf-syntax-ns#" xmlns:dc="http://purl.org/dc/elements/1.1/" xmlns:dcterms="http://purl.org/dc/terms/" xmlns:vCard="http://www.w3.org/2001/vcard-rdf/3.0#" xmlns:bqbiol="http://biomodels.net/biology-qualifiers/" xmlns:bqmodel="http://biomodels.net/model-qualifiers/">
            <rdf:Description rdf:about="#meta_s_0076">
              <bqbiol:is>
                <rdf:Bag>
                    <rdf:li rdf:resource="http://identifiers.org/chebi/CHEBI:15441"/>
                    <rdf:li rdf:resource="http://identifiers.org/kegg.compound/C01054"/>
                </rdf:Bag>
              </bqbiol:is>
            </rdf:Description>
          </rdf:RDF>
        </annotation>
      </species>
      <species metaid="meta_s_0077" sboTerm="SBO:0000247" id="s_0077" name="(S)-2-Aceto-2-hydroxybutanoate [Mitochondria]" speciesType="t_0055" compartment="c_06" initialConcentration="0" hasOnlySubstanceUnits="false" boundaryCondition="false" constant="false">
        <notes>
          <body xmlns="http://www.w3.org/1999/xhtml">
                  <p>FORMULA:C6H9O4</p>
                  <p>CHARGE:-1</p>
                  <p>CARBONS:6</p>
          </body>
        </notes>
        <annotation>
          <rdf:RDF xmlns:rdf="http://www.w3.org/1999/02/22-rdf-syntax-ns#" xmlns:dc="http://purl.org/dc/elements/1.1/" xmlns:dcterms="http://purl.org/dc/terms/" xmlns:vCard="http://www.w3.org/2001/vcard-rdf/3.0#" xmlns:bqbiol="http://biomodels.net/biology-qualifiers/" xmlns:bqmodel="http://biomodels.net/model-qualifiers/">
            <rdf:Description rdf:about="#meta_s_0077">
              <bqbiol:is>
                <rdf:Bag>
                    <rdf:li rdf:resource="http://identifiers.org/chebi/CHEBI:49256"/>
                    <rdf:li rdf:resource="http://identifiers.org/kegg.compound/C06006"/>
                </rdf:Bag>
              </bqbiol:is>
            </rdf:Description>
          </rdf:RDF>
        </annotation>
      </species>
      <species metaid="meta_s_0078" sboTerm="SBO:0000247" id="s_0078" name="(S)-2-Acetolactate [Mitochondria]" speciesType="t_0056" compartment="c_06" initialConcentration="0" hasOnlySubstanceUnits="false" boundaryCondition="false" constant="false">
        <notes>
          <body xmlns="http://www.w3.org/1999/xhtml">
                  <p>FORMULA:C5H8O4</p>
                  <p>CHARGE:-</p>
                  <p>CARBONS:5</p>
          </body>
        </notes>
        <annotation>
          <rdf:RDF xmlns:rdf="http://www.w3.org/1999/02/22-rdf-syntax-ns#" xmlns:dc="http://purl.org/dc/elements/1.1/" xmlns:dcterms="http://purl.org/dc/terms/" xmlns:vCard="http://www.w3.org/2001/vcard-rdf/3.0#" xmlns:bqbiol="http://biomodels.net/biology-qualifiers/" xmlns:bqmodel="http://biomodels.net/model-qualifiers/">
            <rdf:Description rdf:about="#meta_s_0078">
              <bqbiol:is>
                <rdf:Bag>
                    <rdf:li rdf:resource="http://identifiers.org/chebi/CHEBI:-"/>
                    <rdf:li rdf:resource="http://identifiers.org/kegg.compound/C06010"/>
                </rdf:Bag>
              </bqbiol:is>
            </rdf:Description>
          </rdf:RDF>
        </annotation>
      </species>
      <species metaid="meta_s_0079" sboTerm="SBO:0000247" id="s_0079" name="(S)-3-Hydroxy-3-methylglutaryl-CoA [Cytoplasm]" speciesType="t_0057" compartment="c_02" initialConcentration="0" hasOnlySubstanceUnits="false" boundaryCondition="false" constant="false">
        <notes>
          <body xmlns="http://www.w3.org/1999/xhtml">
                  <p>FORMULA:C27H44N7O20P3S</p>
                  <p>CHARGE:0</p>
                  <p>CARBONS:27</p>
          </body>
        </notes>
        <annotation>
          <rdf:RDF xmlns:rdf="http://www.w3.org/1999/02/22-rdf-syntax-ns#" xmlns:dc="http://purl.org/dc/elements/1.1/" xmlns:dcterms="http://purl.org/dc/terms/" xmlns:vCard="http://www.w3.org/2001/vcard-rdf/3.0#" xmlns:bqbiol="http://biomodels.net/biology-qualifiers/" xmlns:bqmodel="http://biomodels.net/model-qualifiers/">
            <rdf:Description rdf:about="#meta_s_0079">
              <bqbiol:is>
                <rdf:Bag>
                    <rdf:li rdf:resource="http://identifiers.org/chebi/CHEBI:15467"/>
                    <rdf:li rdf:resource="http://identifiers.org/kegg.compound/C00356"/>
                </rdf:Bag>
              </bqbiol:is>
            </rdf:Description>
          </rdf:RDF>
        </annotation>
      </species>
      <species metaid="meta_s_0080" sboTerm="SBO:0000247" id="s_0080" name="(S)-3-Hydroxy-3-methylglutaryl-CoA [Mitochondria]" speciesType="t_0057" compartment="c_06" initialConcentration="0" hasOnlySubstanceUnits="false" boundaryCondition="false" constant="false">
        <notes>
          <body xmlns="http://www.w3.org/1999/xhtml">
                  <p>FORMULA:C27H44N7O20P3S</p>
                  <p>CHARGE:0</p>
                  <p>CARBONS:27</p>
          </body>
        </notes>
        <annotation>
          <rdf:RDF xmlns:rdf="http://www.w3.org/1999/02/22-rdf-syntax-ns#" xmlns:dc="http://purl.org/dc/elements/1.1/" xmlns:dcterms="http://purl.org/dc/terms/" xmlns:vCard="http://www.w3.org/2001/vcard-rdf/3.0#" xmlns:bqbiol="http://biomodels.net/biology-qualifiers/" xmlns:bqmodel="http://biomodels.net/model-qualifiers/">
            <rdf:Description rdf:about="#meta_s_0080">
              <bqbiol:is>
                <rdf:Bag>
                    <rdf:li rdf:resource="http://identifiers.org/chebi/CHEBI:15467"/>
                    <rdf:li rdf:resource="http://identifiers.org/kegg.compound/C00356"/>
                </rdf:Bag>
              </bqbiol:is>
            </rdf:Description>
          </rdf:RDF>
        </annotation>
      </species>
      <species metaid="meta_s_0081" sboTerm="SBO:0000247" id="s_0081" name="(S)-3-Hydroxybutanoyl-CoA [Peroxisome]" speciesType="t_0058" compartment="c_08" initialConcentration="0" hasOnlySubstanceUnits="false" boundaryCondition="false" constant="false">
        <notes>
          <body xmlns="http://www.w3.org/1999/xhtml">
                  <p>FORMULA:C25H42N7O18P3S</p>
                  <p>CHARGE:0</p>
                  <p>CARBONS:25</p>
          </body>
        </notes>
        <annotation>
          <rdf:RDF xmlns:rdf="http://www.w3.org/1999/02/22-rdf-syntax-ns#" xmlns:dc="http://purl.org/dc/elements/1.1/" xmlns:dcterms="http://purl.org/dc/terms/" xmlns:vCard="http://www.w3.org/2001/vcard-rdf/3.0#" xmlns:bqbiol="http://biomodels.net/biology-qualifiers/" xmlns:bqmodel="http://biomodels.net/model-qualifiers/">
            <rdf:Description rdf:about="#meta_s_0081">
              <bqbiol:is>
                <rdf:Bag>
                    <rdf:li rdf:resource="http://identifiers.org/chebi/CHEBI:15453"/>
                    <rdf:li rdf:resource="http://identifiers.org/kegg.compound/C01144"/>
                </rdf:Bag>
              </bqbiol:is>
            </rdf:Description>
          </rdf:RDF>
        </annotation>
      </species>
      <species metaid="meta_s_0082" sboTerm="SBO:0000247" id="s_0082" name="(S)-3-Hydroxydodecanoyl-CoA [Peroxisome]" speciesType="t_0059" compartment="c_08" initialConcentration="0" hasOnlySubstanceUnits="false" boundaryCondition="false" constant="false">
        <notes>
          <body xmlns="http://www.w3.org/1999/xhtml">
                  <p>FORMULA:C33H58N7O18P3S</p>
                  <p>CHARGE:0</p>
                  <p>CARBONS:33</p>
          </body>
        </notes>
        <annotation>
          <rdf:RDF xmlns:rdf="http://www.w3.org/1999/02/22-rdf-syntax-ns#" xmlns:dc="http://purl.org/dc/elements/1.1/" xmlns:dcterms="http://purl.org/dc/terms/" xmlns:vCard="http://www.w3.org/2001/vcard-rdf/3.0#" xmlns:bqbiol="http://biomodels.net/biology-qualifiers/" xmlns:bqmodel="http://biomodels.net/model-qualifiers/">
            <rdf:Description rdf:about="#meta_s_0082">
              <bqbiol:is>
                <rdf:Bag>
                    <rdf:li rdf:resource="http://identifiers.org/chebi/CHEBI:27668"/>
                    <rdf:li rdf:resource="http://identifiers.org/kegg.compound/C05262"/>
                </rdf:Bag>
              </bqbiol:is>
            </rdf:Description>
          </rdf:RDF>
        </annotation>
      </species>
      <species metaid="meta_s_0083" sboTerm="SBO:0000247" id="s_0083" name="(S)-3-Hydroxyhexadecanoyl-CoA [Peroxisome]" speciesType="t_0060" compartment="c_08" initialConcentration="0" hasOnlySubstanceUnits="false" boundaryCondition="false" constant="false">
        <notes>
          <body xmlns="http://www.w3.org/1999/xhtml">
                  <p>FORMULA:C37H66N7O18P3S</p>
                  <p>CHARGE:0</p>
                  <p>CARBONS:37</p>
          </body>
        </notes>
        <annotation>
          <rdf:RDF xmlns:rdf="http://www.w3.org/1999/02/22-rdf-syntax-ns#" xmlns:dc="http://purl.org/dc/elements/1.1/" xmlns:dcterms="http://purl.org/dc/terms/" xmlns:vCard="http://www.w3.org/2001/vcard-rdf/3.0#" xmlns:bqbiol="http://biomodels.net/biology-qualifiers/" xmlns:bqmodel="http://biomodels.net/model-qualifiers/">
            <rdf:Description rdf:about="#meta_s_0083">
              <bqbiol:is>
                <rdf:Bag>
                    <rdf:li rdf:resource="http://identifiers.org/chebi/CHEBI:27402"/>
                    <rdf:li rdf:resource="http://identifiers.org/kegg.compound/C05258"/>
                </rdf:Bag>
              </bqbiol:is>
            </rdf:Description>
          </rdf:RDF>
        </annotation>
      </species>
      <species metaid="meta_s_0084" sboTerm="SBO:0000247" id="s_0084" name="(S)-3-Hydroxytetradecanoyl-CoA [Peroxisome]" speciesType="t_0061" compartment="c_08" initialConcentration="0" hasOnlySubstanceUnits="false" boundaryCondition="false" constant="false">
        <notes>
          <body xmlns="http://www.w3.org/1999/xhtml">
                  <p>FORMULA:C35H62N7O18P3S</p>
                  <p>CHARGE:0</p>
                  <p>CARBONS:35</p>
          </body>
        </notes>
        <annotation>
          <rdf:RDF xmlns:rdf="http://www.w3.org/1999/02/22-rdf-syntax-ns#" xmlns:dc="http://purl.org/dc/elements/1.1/" xmlns:dcterms="http://purl.org/dc/terms/" xmlns:vCard="http://www.w3.org/2001/vcard-rdf/3.0#" xmlns:bqbiol="http://biomodels.net/biology-qualifiers/" xmlns:bqmodel="http://biomodels.net/model-qualifiers/">
            <rdf:Description rdf:about="#meta_s_0084">
              <bqbiol:is>
                <rdf:Bag>
                    <rdf:li rdf:resource="http://identifiers.org/chebi/CHEBI:27466"/>
                    <rdf:li rdf:resource="http://identifiers.org/kegg.compound/C05260"/>
                </rdf:Bag>
              </bqbiol:is>
            </rdf:Description>
          </rdf:RDF>
        </annotation>
      </species>
      <species metaid="meta_s_0085" sboTerm="SBO:0000247" id="s_0085" name="(S)-3-Methyl-2-oxopentanoicacid [Cytoplasm]" speciesType="t_0062" compartment="c_02" initialConcentration="0" hasOnlySubstanceUnits="false" boundaryCondition="false" constant="false">
        <notes>
          <body xmlns="http://www.w3.org/1999/xhtml">
                  <p>FORMULA:C6H9O3</p>
                  <p>CHARGE:-1</p>
                  <p>CARBONS:6</p>
          </body>
        </notes>
        <annotation>
          <rdf:RDF xmlns:rdf="http://www.w3.org/1999/02/22-rdf-syntax-ns#" xmlns:dc="http://purl.org/dc/elements/1.1/" xmlns:dcterms="http://purl.org/dc/terms/" xmlns:vCard="http://www.w3.org/2001/vcard-rdf/3.0#" xmlns:bqbiol="http://biomodels.net/biology-qualifiers/" xmlns:bqmodel="http://biomodels.net/model-qualifiers/">
            <rdf:Description rdf:about="#meta_s_0085">
              <bqbiol:is>
                <rdf:Bag>
                    <rdf:li rdf:resource="http://identifiers.org/chebi/CHEBI:15614"/>
                    <rdf:li rdf:resource="http://identifiers.org/kegg.compound/C00671"/>
                </rdf:Bag>
              </bqbiol:is>
            </rdf:Description>
          </rdf:RDF>
        </annotation>
      </species>
      <species metaid="meta_s_0086" sboTerm="SBO:0000247" id="s_0086" name="(S)-3-Methyl-2-oxopentanoicacid [Mitochondria]" speciesType="t_0062" compartment="c_06" initialConcentration="0" hasOnlySubstanceUnits="false" boundaryCondition="false" constant="false">
        <notes>
          <body xmlns="http://www.w3.org/1999/xhtml">
                  <p>FORMULA:C6H9O3</p>
                  <p>CHARGE:-1</p>
                  <p>CARBONS:6</p>
          </body>
        </notes>
        <annotation>
          <rdf:RDF xmlns:rdf="http://www.w3.org/1999/02/22-rdf-syntax-ns#" xmlns:dc="http://purl.org/dc/elements/1.1/" xmlns:dcterms="http://purl.org/dc/terms/" xmlns:vCard="http://www.w3.org/2001/vcard-rdf/3.0#" xmlns:bqbiol="http://biomodels.net/biology-qualifiers/" xmlns:bqmodel="http://biomodels.net/model-qualifiers/">
            <rdf:Description rdf:about="#meta_s_0086">
              <bqbiol:is>
                <rdf:Bag>
                    <rdf:li rdf:resource="http://identifiers.org/chebi/CHEBI:15614"/>
                    <rdf:li rdf:resource="http://identifiers.org/kegg.compound/C00671"/>
                </rdf:Bag>
              </bqbiol:is>
            </rdf:Description>
          </rdf:RDF>
        </annotation>
      </species>
      <species metaid="meta_s_0087" sboTerm="SBO:0000247" id="s_0087" name="(S)-Dihydroorotate [Cytoplasm]" speciesType="t_0063" compartment="c_02" initialConcentration="0" hasOnlySubstanceUnits="false" boundaryCondition="false" constant="false">
        <notes>
          <body xmlns="http://www.w3.org/1999/xhtml">
                  <p>FORMULA:C5H5N2O4</p>
                  <p>CHARGE:-1</p>
                  <p>CARBONS:5</p>
          </body>
        </notes>
        <annotation>
          <rdf:RDF xmlns:rdf="http://www.w3.org/1999/02/22-rdf-syntax-ns#" xmlns:dc="http://purl.org/dc/elements/1.1/" xmlns:dcterms="http://purl.org/dc/terms/" xmlns:vCard="http://www.w3.org/2001/vcard-rdf/3.0#" xmlns:bqbiol="http://biomodels.net/biology-qualifiers/" xmlns:bqmodel="http://biomodels.net/model-qualifiers/">
            <rdf:Description rdf:about="#meta_s_0087">
              <bqbiol:is>
                <rdf:Bag>
                    <rdf:li rdf:resource="http://identifiers.org/chebi/CHEBI:17025"/>
                    <rdf:li rdf:resource="http://identifiers.org/kegg.compound/C00337"/>
                </rdf:Bag>
              </bqbiol:is>
            </rdf:Description>
          </rdf:RDF>
        </annotation>
      </species>
      <species metaid="meta_s_0088" sboTerm="SBO:0000247" id="s_0088" name="(S)-Hydroxydecanoyl-CoA [Peroxisome]" speciesType="t_0064" compartment="c_08" initialConcentration="0" hasOnlySubstanceUnits="false" boundaryCondition="false" constant="false">
        <notes>
          <body xmlns="http://www.w3.org/1999/xhtml">
                  <p>FORMULA:C31H54N7O18P3S</p>
                  <p>CHARGE:0</p>
                  <p>CARBONS:31</p>
          </body>
        </notes>
        <annotation>
          <rdf:RDF xmlns:rdf="http://www.w3.org/1999/02/22-rdf-syntax-ns#" xmlns:dc="http://purl.org/dc/elements/1.1/" xmlns:dcterms="http://purl.org/dc/terms/" xmlns:vCard="http://www.w3.org/2001/vcard-rdf/3.0#" xmlns:bqbiol="http://biomodels.net/biology-qualifiers/" xmlns:bqmodel="http://biomodels.net/model-qualifiers/">
            <rdf:Description rdf:about="#meta_s_0088">
              <bqbiol:is>
                <rdf:Bag>
                    <rdf:li rdf:resource="http://identifiers.org/chebi/CHEBI:28325"/>
                    <rdf:li rdf:resource="http://identifiers.org/kegg.compound/C05264"/>
                </rdf:Bag>
              </bqbiol:is>
            </rdf:Description>
          </rdf:RDF>
        </annotation>
      </species>
      <species metaid="meta_s_0089" sboTerm="SBO:0000247" id="s_0089" name="(S)-Hydroxyhexanoyl-CoA [Peroxisome]" speciesType="t_0065" compartment="c_08" initialConcentration="0" hasOnlySubstanceUnits="false" boundaryCondition="false" constant="false">
        <notes>
          <body xmlns="http://www.w3.org/1999/xhtml">
                  <p>FORMULA:C27H46N7O18P3S</p>
                  <p>CHARGE:0</p>
                  <p>CARBONS:27</p>
          </body>
        </notes>
        <annotation>
          <rdf:RDF xmlns:rdf="http://www.w3.org/1999/02/22-rdf-syntax-ns#" xmlns:dc="http://purl.org/dc/elements/1.1/" xmlns:dcterms="http://purl.org/dc/terms/" xmlns:vCard="http://www.w3.org/2001/vcard-rdf/3.0#" xmlns:bqbiol="http://biomodels.net/biology-qualifiers/" xmlns:bqmodel="http://biomodels.net/model-qualifiers/">
            <rdf:Description rdf:about="#meta_s_0089">
              <bqbiol:is>
                <rdf:Bag>
                    <rdf:li rdf:resource="http://identifiers.org/chebi/CHEBI:28276"/>
                    <rdf:li rdf:resource="http://identifiers.org/kegg.compound/C05268"/>
                </rdf:Bag>
              </bqbiol:is>
            </rdf:Description>
          </rdf:RDF>
        </annotation>
      </species>
      <species metaid="meta_s_0090" sboTerm="SBO:0000247" id="s_0090" name="(S)-Hydroxyoctanoyl-CoA [Peroxisome]" speciesType="t_0066" compartment="c_08" initialConcentration="0" hasOnlySubstanceUnits="false" boundaryCondition="false" constant="false">
        <notes>
          <body xmlns="http://www.w3.org/1999/xhtml">
                  <p>FORMULA:C29H50N7O18P3S</p>
                  <p>CHARGE:0</p>
                  <p>CARBONS:29</p>
          </body>
        </notes>
        <annotation>
          <rdf:RDF xmlns:rdf="http://www.w3.org/1999/02/22-rdf-syntax-ns#" xmlns:dc="http://purl.org/dc/elements/1.1/" xmlns:dcterms="http://purl.org/dc/terms/" xmlns:vCard="http://www.w3.org/2001/vcard-rdf/3.0#" xmlns:bqbiol="http://biomodels.net/biology-qualifiers/" xmlns:bqmodel="http://biomodels.net/model-qualifiers/">
            <rdf:Description rdf:about="#meta_s_0090">
              <bqbiol:is>
                <rdf:Bag>
                    <rdf:li rdf:resource="http://identifiers.org/chebi/CHEBI:28632"/>
                    <rdf:li rdf:resource="http://identifiers.org/kegg.compound/C05266"/>
                </rdf:Bag>
              </bqbiol:is>
            </rdf:Description>
          </rdf:RDF>
        </annotation>
      </species>
      <species metaid="meta_s_0091" sboTerm="SBO:0000247" id="s_0091" name="(S)-Lactate [Cytoplasm]" speciesType="t_0067" compartment="c_02" initialConcentration="0" hasOnlySubstanceUnits="false" boundaryCondition="false" constant="false">
        <notes>
          <body xmlns="http://www.w3.org/1999/xhtml">
                  <p>FORMULA:C3H5O3</p>
                  <p>CHARGE:-1</p>
                  <p>CARBONS:3</p>
          </body>
        </notes>
        <annotation>
          <rdf:RDF xmlns:rdf="http://www.w3.org/1999/02/22-rdf-syntax-ns#" xmlns:dc="http://purl.org/dc/elements/1.1/" xmlns:dcterms="http://purl.org/dc/terms/" xmlns:vCard="http://www.w3.org/2001/vcard-rdf/3.0#" xmlns:bqbiol="http://biomodels.net/biology-qualifiers/" xmlns:bqmodel="http://biomodels.net/model-qualifiers/">
            <rdf:Description rdf:about="#meta_s_0091">
              <bqbiol:is>
                <rdf:Bag>
                    <rdf:li rdf:resource="http://identifiers.org/chebi/CHEBI:422"/>
                    <rdf:li rdf:resource="http://identifiers.org/kegg.compound/C00186"/>
                </rdf:Bag>
              </bqbiol:is>
            </rdf:Description>
          </rdf:RDF>
        </annotation>
      </species>
      <species metaid="meta_s_0092" sboTerm="SBO:0000247" id="s_0092" name="(S)-Malate [Cytoplasm]" speciesType="t_0068" compartment="c_02" initialConcentration="0" hasOnlySubstanceUnits="false" boundaryCondition="false" constant="false">
        <notes>
          <body xmlns="http://www.w3.org/1999/xhtml">
                  <p>FORMULA:C4H4O5</p>
                  <p>CHARGE:-2</p>
                  <p>CARBONS:4</p>
          </body>
        </notes>
        <annotation>
          <rdf:RDF xmlns:rdf="http://www.w3.org/1999/02/22-rdf-syntax-ns#" xmlns:dc="http://purl.org/dc/elements/1.1/" xmlns:dcterms="http://purl.org/dc/terms/" xmlns:vCard="http://www.w3.org/2001/vcard-rdf/3.0#" xmlns:bqbiol="http://biomodels.net/biology-qualifiers/" xmlns:bqmodel="http://biomodels.net/model-qualifiers/">
            <rdf:Description rdf:about="#meta_s_0092">
              <bqbiol:is>
                <rdf:Bag>
                    <rdf:li rdf:resource="http://identifiers.org/chebi/CHEBI:30797"/>
                    <rdf:li rdf:resource="http://identifiers.org/kegg.compound/C00149"/>
                </rdf:Bag>
              </bqbiol:is>
            </rdf:Description>
          </rdf:RDF>
        </annotation>
      </species>
      <species metaid="meta_s_0093" sboTerm="SBO:0000247" id="s_0093" name="(S)-Malate [Mitochondria]" speciesType="t_0068" compartment="c_06" initialConcentration="0" hasOnlySubstanceUnits="false" boundaryCondition="false" constant="false">
        <notes>
          <body xmlns="http://www.w3.org/1999/xhtml">
                  <p>FORMULA:C4H4O5</p>
                  <p>CHARGE:-2</p>
                  <p>CARBONS:4</p>
          </body>
        </notes>
        <annotation>
          <rdf:RDF xmlns:rdf="http://www.w3.org/1999/02/22-rdf-syntax-ns#" xmlns:dc="http://purl.org/dc/elements/1.1/" xmlns:dcterms="http://purl.org/dc/terms/" xmlns:vCard="http://www.w3.org/2001/vcard-rdf/3.0#" xmlns:bqbiol="http://biomodels.net/biology-qualifiers/" xmlns:bqmodel="http://biomodels.net/model-qualifiers/">
            <rdf:Description rdf:about="#meta_s_0093">
              <bqbiol:is>
                <rdf:Bag>
                    <rdf:li rdf:resource="http://identifiers.org/chebi/CHEBI:30797"/>
                    <rdf:li rdf:resource="http://identifiers.org/kegg.compound/C00149"/>
                </rdf:Bag>
              </bqbiol:is>
            </rdf:Description>
          </rdf:RDF>
        </annotation>
      </species>
      <species metaid="meta_s_0094" sboTerm="SBO:0000247" id="s_0094" name="(S)-Malate [Peroxisome]" speciesType="t_0068" compartment="c_08" initialConcentration="0" hasOnlySubstanceUnits="false" boundaryCondition="false" constant="false">
        <notes>
          <body xmlns="http://www.w3.org/1999/xhtml">
                  <p>FORMULA:C4H4O5</p>
                  <p>CHARGE:-2</p>
                  <p>CARBONS:4</p>
          </body>
        </notes>
        <annotation>
          <rdf:RDF xmlns:rdf="http://www.w3.org/1999/02/22-rdf-syntax-ns#" xmlns:dc="http://purl.org/dc/elements/1.1/" xmlns:dcterms="http://purl.org/dc/terms/" xmlns:vCard="http://www.w3.org/2001/vcard-rdf/3.0#" xmlns:bqbiol="http://biomodels.net/biology-qualifiers/" xmlns:bqmodel="http://biomodels.net/model-qualifiers/">
            <rdf:Description rdf:about="#meta_s_0094">
              <bqbiol:is>
                <rdf:Bag>
                    <rdf:li rdf:resource="http://identifiers.org/chebi/CHEBI:30797"/>
                    <rdf:li rdf:resource="http://identifiers.org/kegg.compound/C00149"/>
                </rdf:Bag>
              </bqbiol:is>
            </rdf:Description>
          </rdf:RDF>
        </annotation>
      </species>
      <species metaid="meta_s_0095" sboTerm="SBO:0000247" id="s_0095" name="(S)-Methylmalonatesemialdehyde [Mitochondria]" speciesType="t_0069" compartment="c_06" initialConcentration="0" hasOnlySubstanceUnits="false" boundaryCondition="false" constant="false">
        <notes>
          <body xmlns="http://www.w3.org/1999/xhtml">
                  <p>FORMULA:C4H6O3</p>
                  <p>CHARGE:0</p>
                  <p>CARBONS:4</p>
          </body>
        </notes>
        <annotation>
          <rdf:RDF xmlns:rdf="http://www.w3.org/1999/02/22-rdf-syntax-ns#" xmlns:dc="http://purl.org/dc/elements/1.1/" xmlns:dcterms="http://purl.org/dc/terms/" xmlns:vCard="http://www.w3.org/2001/vcard-rdf/3.0#" xmlns:bqbiol="http://biomodels.net/biology-qualifiers/" xmlns:bqmodel="http://biomodels.net/model-qualifiers/">
            <rdf:Description rdf:about="#meta_s_0095">
              <bqbiol:is>
                <rdf:Bag>
                    <rdf:li rdf:resource="http://identifiers.org/chebi/CHEBI:27821"/>
                    <rdf:li rdf:resource="http://identifiers.org/kegg.compound/C06002"/>
                </rdf:Bag>
              </bqbiol:is>
            </rdf:Description>
          </rdf:RDF>
        </annotation>
      </species>
      <species metaid="meta_s_0096" sboTerm="SBO:0000247" id="s_0096" name="[Dihydrolipoyllysine-residueacetyltransferase]S-acetyldihydrolipoyllysine [Mitochondria]" speciesType="t_0070" compartment="c_06" initialConcentration="0" hasOnlySubstanceUnits="false" boundaryCondition="false" constant="false">
        <notes>
          <body xmlns="http://www.w3.org/1999/xhtml">
                  <p>FORMULA:C10H18NO2S2R</p>
                  <p>CHARGE:-</p>
                  <p>CARBONS:10</p>
          </body>
        </notes>
        <annotation>
          <rdf:RDF xmlns:rdf="http://www.w3.org/1999/02/22-rdf-syntax-ns#" xmlns:dc="http://purl.org/dc/elements/1.1/" xmlns:dcterms="http://purl.org/dc/terms/" xmlns:vCard="http://www.w3.org/2001/vcard-rdf/3.0#" xmlns:bqbiol="http://biomodels.net/biology-qualifiers/" xmlns:bqmodel="http://biomodels.net/model-qualifiers/">
            <rdf:Description rdf:about="#meta_s_0096">
              <bqbiol:is>
                <rdf:Bag>
                    <rdf:li rdf:resource="http://identifiers.org/chebi/CHEBI:-"/>
                    <rdf:li rdf:resource="http://identifiers.org/kegg.compound/C16255"/>
                </rdf:Bag>
              </bqbiol:is>
            </rdf:Description>
          </rdf:RDF>
        </annotation>
      </species>
      <species metaid="meta_s_0097" sboTerm="SBO:0000247" id="s_0097" name="1-(2-Carboxyphenylamino)-1-deoxy-D-ribulose5-phosphate [Cytoplasm]" speciesType="t_0071" compartment="c_02" initialConcentration="0" hasOnlySubstanceUnits="false" boundaryCondition="false" constant="false">
        <notes>
          <body xmlns="http://www.w3.org/1999/xhtml">
                  <p>FORMULA:C12H13NO9P</p>
                  <p>CHARGE:-3</p>
                  <p>CARBONS:12</p>
          </body>
        </notes>
        <annotation>
          <rdf:RDF xmlns:rdf="http://www.w3.org/1999/02/22-rdf-syntax-ns#" xmlns:dc="http://purl.org/dc/elements/1.1/" xmlns:dcterms="http://purl.org/dc/terms/" xmlns:vCard="http://www.w3.org/2001/vcard-rdf/3.0#" xmlns:bqbiol="http://biomodels.net/biology-qualifiers/" xmlns:bqmodel="http://biomodels.net/model-qualifiers/">
            <rdf:Description rdf:about="#meta_s_0097">
              <bqbiol:is>
                <rdf:Bag>
                    <rdf:li rdf:resource="http://identifiers.org/chebi/CHEBI:29112"/>
                    <rdf:li rdf:resource="http://identifiers.org/kegg.compound/C01302"/>
                </rdf:Bag>
              </bqbiol:is>
            </rdf:Description>
          </rdf:RDF>
        </annotation>
      </species>
      <species metaid="meta_s_0098" sboTerm="SBO:0000247" id="s_0098" name="1-(5-Phospho-D-ribosyl)-5-amino-4-imidazolecarboxylate [Cytoplasm]" speciesType="t_0072" compartment="c_02" initialConcentration="0" hasOnlySubstanceUnits="false" boundaryCondition="false" constant="false">
        <notes>
          <body xmlns="http://www.w3.org/1999/xhtml">
                  <p>FORMULA:C9H11N3O9P</p>
                  <p>CHARGE:-3</p>
                  <p>CARBONS:9</p>
          </body>
        </notes>
        <annotation>
          <rdf:RDF xmlns:rdf="http://www.w3.org/1999/02/22-rdf-syntax-ns#" xmlns:dc="http://purl.org/dc/elements/1.1/" xmlns:dcterms="http://purl.org/dc/terms/" xmlns:vCard="http://www.w3.org/2001/vcard-rdf/3.0#" xmlns:bqbiol="http://biomodels.net/biology-qualifiers/" xmlns:bqmodel="http://biomodels.net/model-qualifiers/">
            <rdf:Description rdf:about="#meta_s_0098">
              <bqbiol:is>
                <rdf:Bag>
                    <rdf:li rdf:resource="http://identifiers.org/chebi/CHEBI:28413"/>
                    <rdf:li rdf:resource="http://identifiers.org/kegg.compound/C04751"/>
                </rdf:Bag>
              </bqbiol:is>
            </rdf:Description>
          </rdf:RDF>
        </annotation>
      </species>
      <species metaid="meta_s_0099" sboTerm="SBO:0000247" id="s_0099" name="1-(5-Phospho-D-ribosyl)-ATP [Cytoplasm]" speciesType="t_0073" compartment="c_02" initialConcentration="0" hasOnlySubstanceUnits="false" boundaryCondition="false" constant="false">
        <notes>
          <body xmlns="http://www.w3.org/1999/xhtml">
                  <p>FORMULA:C15H19N5O20P4</p>
                  <p>CHARGE:-6</p>
                  <p>CARBONS:15</p>
          </body>
        </notes>
        <annotation>
          <rdf:RDF xmlns:rdf="http://www.w3.org/1999/02/22-rdf-syntax-ns#" xmlns:dc="http://purl.org/dc/elements/1.1/" xmlns:dcterms="http://purl.org/dc/terms/" xmlns:vCard="http://www.w3.org/2001/vcard-rdf/3.0#" xmlns:bqbiol="http://biomodels.net/biology-qualifiers/" xmlns:bqmodel="http://biomodels.net/model-qualifiers/">
            <rdf:Description rdf:about="#meta_s_0099">
              <bqbiol:is>
                <rdf:Bag>
                    <rdf:li rdf:resource="http://identifiers.org/chebi/CHEBI:73200"/>
                    <rdf:li rdf:resource="http://identifiers.org/kegg.compound/C02739"/>
                </rdf:Bag>
              </bqbiol:is>
            </rdf:Description>
          </rdf:RDF>
        </annotation>
      </species>
      <species metaid="meta_s_0100" sboTerm="SBO:0000247" id="s_0100" name="1-(5'-Phosphoribosyl)-5-amino-4-(N-succinocarboxamide)-imidazole [Cytoplasm]" speciesType="t_0074" compartment="c_02" initialConcentration="0" hasOnlySubstanceUnits="false" boundaryCondition="false" constant="false">
        <notes>
          <body xmlns="http://www.w3.org/1999/xhtml">
                  <p>FORMULA:C13H15N4O12P</p>
                  <p>CHARGE:-4</p>
                  <p>CARBONS:13</p>
          </body>
        </notes>
        <annotation>
          <rdf:RDF xmlns:rdf="http://www.w3.org/1999/02/22-rdf-syntax-ns#" xmlns:dc="http://purl.org/dc/elements/1.1/" xmlns:dcterms="http://purl.org/dc/terms/" xmlns:vCard="http://www.w3.org/2001/vcard-rdf/3.0#" xmlns:bqbiol="http://biomodels.net/biology-qualifiers/" xmlns:bqmodel="http://biomodels.net/model-qualifiers/">
            <rdf:Description rdf:about="#meta_s_0100">
              <bqbiol:is>
                <rdf:Bag>
                    <rdf:li rdf:resource="http://identifiers.org/chebi/CHEBI:18319"/>
                    <rdf:li rdf:resource="http://identifiers.org/kegg.compound/C04823"/>
                </rdf:Bag>
              </bqbiol:is>
            </rdf:Description>
          </rdf:RDF>
        </annotation>
      </species>
      <species metaid="meta_s_0101" sboTerm="SBO:0000247" id="s_0101" name="1-(5'-Phosphoribosyl)-5-amino-4-imidazolecarboxamide [Cytoplasm]" speciesType="t_0075" compartment="c_02" initialConcentration="0" hasOnlySubstanceUnits="false" boundaryCondition="false" constant="false">
        <notes>
          <body xmlns="http://www.w3.org/1999/xhtml">
                  <p>FORMULA:C9H13N4O8P</p>
                  <p>CHARGE:-2</p>
                  <p>CARBONS:9</p>
          </body>
        </notes>
        <annotation>
          <rdf:RDF xmlns:rdf="http://www.w3.org/1999/02/22-rdf-syntax-ns#" xmlns:dc="http://purl.org/dc/elements/1.1/" xmlns:dcterms="http://purl.org/dc/terms/" xmlns:vCard="http://www.w3.org/2001/vcard-rdf/3.0#" xmlns:bqbiol="http://biomodels.net/biology-qualifiers/" xmlns:bqmodel="http://biomodels.net/model-qualifiers/">
            <rdf:Description rdf:about="#meta_s_0101">
              <bqbiol:is>
                <rdf:Bag>
                    <rdf:li rdf:resource="http://identifiers.org/chebi/CHEBI:18406"/>
                    <rdf:li rdf:resource="http://identifiers.org/kegg.compound/C04677"/>
                </rdf:Bag>
              </bqbiol:is>
            </rdf:Description>
          </rdf:RDF>
        </annotation>
      </species>
      <species metaid="meta_s_0102" sboTerm="SBO:0000247" id="s_0102" name="1-(5'-Phosphoribosyl)-5-formamido-4-imidazolecarboxamide [Cytoplasm]" speciesType="t_0076" compartment="c_02" initialConcentration="0" hasOnlySubstanceUnits="false" boundaryCondition="false" constant="false">
        <notes>
          <body xmlns="http://www.w3.org/1999/xhtml">
                  <p>FORMULA:C10H13N4O9P</p>
                  <p>CHARGE:-2</p>
                  <p>CARBONS:10</p>
          </body>
        </notes>
        <annotation>
          <rdf:RDF xmlns:rdf="http://www.w3.org/1999/02/22-rdf-syntax-ns#" xmlns:dc="http://purl.org/dc/elements/1.1/" xmlns:dcterms="http://purl.org/dc/terms/" xmlns:vCard="http://www.w3.org/2001/vcard-rdf/3.0#" xmlns:bqbiol="http://biomodels.net/biology-qualifiers/" xmlns:bqmodel="http://biomodels.net/model-qualifiers/">
            <rdf:Description rdf:about="#meta_s_0102">
              <bqbiol:is>
                <rdf:Bag>
                    <rdf:li rdf:resource="http://identifiers.org/chebi/CHEBI:18381"/>
                    <rdf:li rdf:resource="http://identifiers.org/kegg.compound/C04734"/>
                </rdf:Bag>
              </bqbiol:is>
            </rdf:Description>
          </rdf:RDF>
        </annotation>
      </species>
      <species metaid="meta_s_0103" sboTerm="SBO:0000247" id="s_0103" name="1,2-Diacyl-sn-glycerol [Cytoplasm]" speciesType="t_0077" compartment="c_02" initialConcentration="0" hasOnlySubstanceUnits="false" boundaryCondition="false" constant="false">
        <notes>
          <body xmlns="http://www.w3.org/1999/xhtml">
                  <p>FORMULA:C5H6O5R2</p>
                  <p>CHARGE:0</p>
                  <p>CARBONS:5</p>
          </body>
        </notes>
        <annotation>
          <rdf:RDF xmlns:rdf="http://www.w3.org/1999/02/22-rdf-syntax-ns#" xmlns:dc="http://purl.org/dc/elements/1.1/" xmlns:dcterms="http://purl.org/dc/terms/" xmlns:vCard="http://www.w3.org/2001/vcard-rdf/3.0#" xmlns:bqbiol="http://biomodels.net/biology-qualifiers/" xmlns:bqmodel="http://biomodels.net/model-qualifiers/">
            <rdf:Description rdf:about="#meta_s_0103">
              <bqbiol:is>
                <rdf:Bag>
                    <rdf:li rdf:resource="http://identifiers.org/chebi/CHEBI:17815"/>
                    <rdf:li rdf:resource="http://identifiers.org/kegg.compound/C00641"/>
                </rdf:Bag>
              </bqbiol:is>
            </rdf:Description>
          </rdf:RDF>
        </annotation>
      </species>
      <species metaid="meta_s_0104" sboTerm="SBO:0000247" id="s_0104" name="1,2-Diacyl-sn-glycerol [Mitochondria]" speciesType="t_0077" compartment="c_06" initialConcentration="0" hasOnlySubstanceUnits="false" boundaryCondition="false" constant="false">
        <notes>
          <body xmlns="http://www.w3.org/1999/xhtml">
                  <p>FORMULA:C5H6O5R2</p>
                  <p>CHARGE:0</p>
                  <p>CARBONS:5</p>
          </body>
        </notes>
        <annotation>
          <rdf:RDF xmlns:rdf="http://www.w3.org/1999/02/22-rdf-syntax-ns#" xmlns:dc="http://purl.org/dc/elements/1.1/" xmlns:dcterms="http://purl.org/dc/terms/" xmlns:vCard="http://www.w3.org/2001/vcard-rdf/3.0#" xmlns:bqbiol="http://biomodels.net/biology-qualifiers/" xmlns:bqmodel="http://biomodels.net/model-qualifiers/">
            <rdf:Description rdf:about="#meta_s_0104">
              <bqbiol:is>
                <rdf:Bag>
                    <rdf:li rdf:resource="http://identifiers.org/chebi/CHEBI:17815"/>
                    <rdf:li rdf:resource="http://identifiers.org/kegg.compound/C00641"/>
                </rdf:Bag>
              </bqbiol:is>
            </rdf:Description>
          </rdf:RDF>
        </annotation>
      </species>
      <species metaid="meta_s_0105" sboTerm="SBO:0000247" id="s_0105" name="1,2-Diacyl-sn-glycerol3-phosphate [Cytoplasm]" speciesType="t_0078" compartment="c_02" initialConcentration="0" hasOnlySubstanceUnits="false" boundaryCondition="false" constant="false">
        <notes>
          <body xmlns="http://www.w3.org/1999/xhtml">
                  <p>FORMULA:C5H7O8PR2</p>
                  <p>CHARGE:0</p>
                  <p>CARBONS:5</p>
          </body>
        </notes>
        <annotation>
          <rdf:RDF xmlns:rdf="http://www.w3.org/1999/02/22-rdf-syntax-ns#" xmlns:dc="http://purl.org/dc/elements/1.1/" xmlns:dcterms="http://purl.org/dc/terms/" xmlns:vCard="http://www.w3.org/2001/vcard-rdf/3.0#" xmlns:bqbiol="http://biomodels.net/biology-qualifiers/" xmlns:bqmodel="http://biomodels.net/model-qualifiers/">
            <rdf:Description rdf:about="#meta_s_0105">
              <bqbiol:is>
                <rdf:Bag>
                    <rdf:li rdf:resource="http://identifiers.org/chebi/CHEBI:29089"/>
                    <rdf:li rdf:resource="http://identifiers.org/kegg.compound/C00416"/>
                </rdf:Bag>
              </bqbiol:is>
            </rdf:Description>
          </rdf:RDF>
        </annotation>
      </species>
      <species metaid="meta_s_0106" sboTerm="SBO:0000247" id="s_0106" name="1,2-Diacyl-sn-glycerol3-phosphate [Mitochondria]" speciesType="t_0078" compartment="c_06" initialConcentration="0" hasOnlySubstanceUnits="false" boundaryCondition="false" constant="false">
        <notes>
          <body xmlns="http://www.w3.org/1999/xhtml">
                  <p>FORMULA:C5H7O8PR2</p>
                  <p>CHARGE:0</p>
                  <p>CARBONS:5</p>
          </body>
        </notes>
        <annotation>
          <rdf:RDF xmlns:rdf="http://www.w3.org/1999/02/22-rdf-syntax-ns#" xmlns:dc="http://purl.org/dc/elements/1.1/" xmlns:dcterms="http://purl.org/dc/terms/" xmlns:vCard="http://www.w3.org/2001/vcard-rdf/3.0#" xmlns:bqbiol="http://biomodels.net/biology-qualifiers/" xmlns:bqmodel="http://biomodels.net/model-qualifiers/">
            <rdf:Description rdf:about="#meta_s_0106">
              <bqbiol:is>
                <rdf:Bag>
                    <rdf:li rdf:resource="http://identifiers.org/chebi/CHEBI:29089"/>
                    <rdf:li rdf:resource="http://identifiers.org/kegg.compound/C00416"/>
                </rdf:Bag>
              </bqbiol:is>
            </rdf:Description>
          </rdf:RDF>
        </annotation>
      </species>
      <species metaid="meta_s_0107" sboTerm="SBO:0000247" id="s_0107" name="1,2-Dihydroxy-5-(methylthio)pent-1-en-3-one [Cytoplasm]" speciesType="t_0079" compartment="c_02" initialConcentration="0" hasOnlySubstanceUnits="false" boundaryCondition="false" constant="false">
        <notes>
          <body xmlns="http://www.w3.org/1999/xhtml">
                  <p>FORMULA:C6H10O3S</p>
                  <p>CHARGE:0</p>
                  <p>CARBONS:6</p>
          </body>
        </notes>
        <annotation>
          <rdf:RDF xmlns:rdf="http://www.w3.org/1999/02/22-rdf-syntax-ns#" xmlns:dc="http://purl.org/dc/elements/1.1/" xmlns:dcterms="http://purl.org/dc/terms/" xmlns:vCard="http://www.w3.org/2001/vcard-rdf/3.0#" xmlns:bqbiol="http://biomodels.net/biology-qualifiers/" xmlns:bqmodel="http://biomodels.net/model-qualifiers/">
            <rdf:Description rdf:about="#meta_s_0107">
              <bqbiol:is>
                <rdf:Bag>
                    <rdf:li rdf:resource="http://identifiers.org/chebi/CHEBI:49252"/>
                    <rdf:li rdf:resource="http://identifiers.org/kegg.compound/C15606"/>
                </rdf:Bag>
              </bqbiol:is>
            </rdf:Description>
          </rdf:RDF>
        </annotation>
      </species>
      <species metaid="meta_s_0108" sboTerm="SBO:0000247" id="s_0108" name="1,3-beta-D-Glucan [Cytoplasm]" speciesType="t_0080" compartment="c_02" initialConcentration="0" hasOnlySubstanceUnits="false" boundaryCondition="false" constant="false">
        <notes>
          <body xmlns="http://www.w3.org/1999/xhtml">
                  <p>FORMULA:(C6H10O5)n</p>
                  <p>CHARGE:0</p>
                  <p>CARBONS:6</p>
          </body>
        </notes>
        <annotation>
          <rdf:RDF xmlns:rdf="http://www.w3.org/1999/02/22-rdf-syntax-ns#" xmlns:dc="http://purl.org/dc/elements/1.1/" xmlns:dcterms="http://purl.org/dc/terms/" xmlns:vCard="http://www.w3.org/2001/vcard-rdf/3.0#" xmlns:bqbiol="http://biomodels.net/biology-qualifiers/" xmlns:bqmodel="http://biomodels.net/model-qualifiers/">
            <rdf:Description rdf:about="#meta_s_0108">
              <bqbiol:is>
                <rdf:Bag>
                    <rdf:li rdf:resource="http://identifiers.org/chebi/CHEBI:37671"/>
                    <rdf:li rdf:resource="http://identifiers.org/kegg.compound/C00695"/>
                </rdf:Bag>
              </bqbiol:is>
            </rdf:Description>
          </rdf:RDF>
        </annotation>
      </species>
      <species metaid="meta_s_0109" sboTerm="SBO:0000247" id="s_0109" name="1,3-beta-D-Glucan [Extracellular]" speciesType="t_0080" compartment="c_04" initialConcentration="0" hasOnlySubstanceUnits="false" boundaryCondition="false" constant="false">
        <notes>
          <body xmlns="http://www.w3.org/1999/xhtml">
                  <p>FORMULA:(C6H10O5)n</p>
                  <p>CHARGE:0</p>
                  <p>CARBONS:6</p>
          </body>
        </notes>
        <annotation>
          <rdf:RDF xmlns:rdf="http://www.w3.org/1999/02/22-rdf-syntax-ns#" xmlns:dc="http://purl.org/dc/elements/1.1/" xmlns:dcterms="http://purl.org/dc/terms/" xmlns:vCard="http://www.w3.org/2001/vcard-rdf/3.0#" xmlns:bqbiol="http://biomodels.net/biology-qualifiers/" xmlns:bqmodel="http://biomodels.net/model-qualifiers/">
            <rdf:Description rdf:about="#meta_s_0109">
              <bqbiol:is>
                <rdf:Bag>
                    <rdf:li rdf:resource="http://identifiers.org/chebi/CHEBI:37671"/>
                    <rdf:li rdf:resource="http://identifiers.org/kegg.compound/C00695"/>
                </rdf:Bag>
              </bqbiol:is>
            </rdf:Description>
          </rdf:RDF>
        </annotation>
      </species>
      <species metaid="meta_s_0110" sboTerm="SBO:0000247" id="s_0110" name="1,3-beta-D-Glucan [Boundary]" speciesType="t_0080" compartment="c_01" initialConcentration="0" hasOnlySubstanceUnits="false" boundaryCondition="true" constant="true">
        <notes>
          <body xmlns="http://www.w3.org/1999/xhtml">
                  <p>FORMULA:(C6H10O5)n</p>
                  <p>CHARGE:0</p>
                  <p>CARBONS:6</p>
          </body>
        </notes>
        <annotation>
          <rdf:RDF xmlns:rdf="http://www.w3.org/1999/02/22-rdf-syntax-ns#" xmlns:dc="http://purl.org/dc/elements/1.1/" xmlns:dcterms="http://purl.org/dc/terms/" xmlns:vCard="http://www.w3.org/2001/vcard-rdf/3.0#" xmlns:bqbiol="http://biomodels.net/biology-qualifiers/" xmlns:bqmodel="http://biomodels.net/model-qualifiers/">
            <rdf:Description rdf:about="#meta_s_0110">
              <bqbiol:is>
                <rdf:Bag>
                    <rdf:li rdf:resource="http://identifiers.org/chebi/CHEBI:37671"/>
                    <rdf:li rdf:resource="http://identifiers.org/kegg.compound/C00695"/>
                </rdf:Bag>
              </bqbiol:is>
            </rdf:Description>
          </rdf:RDF>
        </annotation>
      </species>
      <species metaid="meta_s_0111" sboTerm="SBO:0000247" id="s_0111" name="1,3-Diaminopropane [Cytoplasm]" speciesType="t_0081" compartment="c_02" initialConcentration="0" hasOnlySubstanceUnits="false" boundaryCondition="false" constant="false">
        <notes>
          <body xmlns="http://www.w3.org/1999/xhtml">
                  <p>FORMULA:C3H12N2</p>
                  <p>CHARGE:2</p>
                  <p>CARBONS:3</p>
          </body>
        </notes>
        <annotation>
          <rdf:RDF xmlns:rdf="http://www.w3.org/1999/02/22-rdf-syntax-ns#" xmlns:dc="http://purl.org/dc/elements/1.1/" xmlns:dcterms="http://purl.org/dc/terms/" xmlns:vCard="http://www.w3.org/2001/vcard-rdf/3.0#" xmlns:bqbiol="http://biomodels.net/biology-qualifiers/" xmlns:bqmodel="http://biomodels.net/model-qualifiers/">
            <rdf:Description rdf:about="#meta_s_0111">
              <bqbiol:is>
                <rdf:Bag>
                    <rdf:li rdf:resource="http://identifiers.org/chebi/CHEBI:15725"/>
                    <rdf:li rdf:resource="http://identifiers.org/kegg.compound/C00986"/>
                </rdf:Bag>
              </bqbiol:is>
            </rdf:Description>
          </rdf:RDF>
        </annotation>
      </species>
      <species metaid="meta_s_0112" sboTerm="SBO:0000247" id="s_0112" name="10-Formyltetrahydrofolate [Cytoplasm]" speciesType="t_0082" compartment="c_02" initialConcentration="0" hasOnlySubstanceUnits="false" boundaryCondition="false" constant="false">
        <notes>
          <body xmlns="http://www.w3.org/1999/xhtml">
                  <p>FORMULA:C20H21N7O7</p>
                  <p>CHARGE:-2</p>
                  <p>CARBONS:20</p>
          </body>
        </notes>
        <annotation>
          <rdf:RDF xmlns:rdf="http://www.w3.org/1999/02/22-rdf-syntax-ns#" xmlns:dc="http://purl.org/dc/elements/1.1/" xmlns:dcterms="http://purl.org/dc/terms/" xmlns:vCard="http://www.w3.org/2001/vcard-rdf/3.0#" xmlns:bqbiol="http://biomodels.net/biology-qualifiers/" xmlns:bqmodel="http://biomodels.net/model-qualifiers/">
            <rdf:Description rdf:about="#meta_s_0112">
              <bqbiol:is>
                <rdf:Bag>
                    <rdf:li rdf:resource="http://identifiers.org/chebi/CHEBI:15637"/>
                    <rdf:li rdf:resource="http://identifiers.org/kegg.compound/C00234"/>
                </rdf:Bag>
              </bqbiol:is>
            </rdf:Description>
          </rdf:RDF>
        </annotation>
      </species>
      <species metaid="meta_s_0113" sboTerm="SBO:0000247" id="s_0113" name="10-Formyltetrahydrofolate [Mitochondria]" speciesType="t_0082" compartment="c_06" initialConcentration="0" hasOnlySubstanceUnits="false" boundaryCondition="false" constant="false">
        <notes>
          <body xmlns="http://www.w3.org/1999/xhtml">
                  <p>FORMULA:C20H21N7O7</p>
                  <p>CHARGE:-2</p>
                  <p>CARBONS:20</p>
          </body>
        </notes>
        <annotation>
          <rdf:RDF xmlns:rdf="http://www.w3.org/1999/02/22-rdf-syntax-ns#" xmlns:dc="http://purl.org/dc/elements/1.1/" xmlns:dcterms="http://purl.org/dc/terms/" xmlns:vCard="http://www.w3.org/2001/vcard-rdf/3.0#" xmlns:bqbiol="http://biomodels.net/biology-qualifiers/" xmlns:bqmodel="http://biomodels.net/model-qualifiers/">
            <rdf:Description rdf:about="#meta_s_0113">
              <bqbiol:is>
                <rdf:Bag>
                    <rdf:li rdf:resource="http://identifiers.org/chebi/CHEBI:15637"/>
                    <rdf:li rdf:resource="http://identifiers.org/kegg.compound/C00234"/>
                </rdf:Bag>
              </bqbiol:is>
            </rdf:Description>
          </rdf:RDF>
        </annotation>
      </species>
      <species metaid="meta_s_0114" sboTerm="SBO:0000247" id="s_0114" name="14-Demethyllanosterol [Cytoplasm]" speciesType="t_0083" compartment="c_02" initialConcentration="0" hasOnlySubstanceUnits="false" boundaryCondition="false" constant="false">
        <notes>
          <body xmlns="http://www.w3.org/1999/xhtml">
                  <p>FORMULA:C29H48O</p>
                  <p>CHARGE:0</p>
                  <p>CARBONS:29</p>
          </body>
        </notes>
        <annotation>
          <rdf:RDF xmlns:rdf="http://www.w3.org/1999/02/22-rdf-syntax-ns#" xmlns:dc="http://purl.org/dc/elements/1.1/" xmlns:dcterms="http://purl.org/dc/terms/" xmlns:vCard="http://www.w3.org/2001/vcard-rdf/3.0#" xmlns:bqbiol="http://biomodels.net/biology-qualifiers/" xmlns:bqmodel="http://biomodels.net/model-qualifiers/">
            <rdf:Description rdf:about="#meta_s_0114">
              <bqbiol:is>
                <rdf:Bag>
                    <rdf:li rdf:resource="http://identifiers.org/chebi/CHEBI:18634"/>
                    <rdf:li rdf:resource="http://identifiers.org/kegg.compound/C05108"/>
                </rdf:Bag>
              </bqbiol:is>
            </rdf:Description>
          </rdf:RDF>
        </annotation>
      </species>
      <species metaid="meta_s_0115" sboTerm="SBO:0000247" id="s_0115" name="1-Acyl-sn-glycero-3-phosphocholine [Cytoplasm]" speciesType="t_0084" compartment="c_02" initialConcentration="0" hasOnlySubstanceUnits="false" boundaryCondition="false" constant="false">
        <notes>
          <body xmlns="http://www.w3.org/1999/xhtml">
                  <p>FORMULA:C9H20NO7PR</p>
                  <p>CHARGE:1</p>
                  <p>CARBONS:29</p>
          </body>
        </notes>
        <annotation>
          <rdf:RDF xmlns:rdf="http://www.w3.org/1999/02/22-rdf-syntax-ns#" xmlns:dc="http://purl.org/dc/elements/1.1/" xmlns:dcterms="http://purl.org/dc/terms/" xmlns:vCard="http://www.w3.org/2001/vcard-rdf/3.0#" xmlns:bqbiol="http://biomodels.net/biology-qualifiers/" xmlns:bqmodel="http://biomodels.net/model-qualifiers/">
            <rdf:Description rdf:about="#meta_s_0115">
              <bqbiol:is>
                <rdf:Bag>
                    <rdf:li rdf:resource="http://identifiers.org/chebi/CHEBI:17504"/>
                    <rdf:li rdf:resource="http://identifiers.org/kegg.compound/C04230"/>
                </rdf:Bag>
              </bqbiol:is>
            </rdf:Description>
          </rdf:RDF>
        </annotation>
      </species>
      <species metaid="meta_s_0116" sboTerm="SBO:0000247" id="s_0116" name="1-Acyl-sn-glycero-3-phosphoethanolamine [Cytoplasm]" speciesType="t_0085" compartment="c_02" initialConcentration="0" hasOnlySubstanceUnits="false" boundaryCondition="false" constant="false">
        <notes>
          <body xmlns="http://www.w3.org/1999/xhtml">
                  <p>FORMULA:C6H13NO7PR</p>
                  <p>CHARGE:0</p>
                  <p>CARBONS:6</p>
          </body>
        </notes>
        <annotation>
          <rdf:RDF xmlns:rdf="http://www.w3.org/1999/02/22-rdf-syntax-ns#" xmlns:dc="http://purl.org/dc/elements/1.1/" xmlns:dcterms="http://purl.org/dc/terms/" xmlns:vCard="http://www.w3.org/2001/vcard-rdf/3.0#" xmlns:bqbiol="http://biomodels.net/biology-qualifiers/" xmlns:bqmodel="http://biomodels.net/model-qualifiers/">
            <rdf:Description rdf:about="#meta_s_0116">
              <bqbiol:is>
                <rdf:Bag>
                    <rdf:li rdf:resource="http://identifiers.org/chebi/CHEBI:29017"/>
                    <rdf:li rdf:resource="http://identifiers.org/kegg.compound/C04438"/>
                </rdf:Bag>
              </bqbiol:is>
            </rdf:Description>
          </rdf:RDF>
        </annotation>
      </species>
      <species metaid="meta_s_0117" sboTerm="SBO:0000247" id="s_0117" name="1-Acyl-sn-glycerol3-phosphate [Cytoplasm]" speciesType="t_0086" compartment="c_02" initialConcentration="0" hasOnlySubstanceUnits="false" boundaryCondition="false" constant="false">
        <notes>
          <body xmlns="http://www.w3.org/1999/xhtml">
                  <p>FORMULA:C4H8O7PR</p>
                  <p>CHARGE:0</p>
                  <p>CARBONS:4</p>
          </body>
        </notes>
        <annotation>
          <rdf:RDF xmlns:rdf="http://www.w3.org/1999/02/22-rdf-syntax-ns#" xmlns:dc="http://purl.org/dc/elements/1.1/" xmlns:dcterms="http://purl.org/dc/terms/" xmlns:vCard="http://www.w3.org/2001/vcard-rdf/3.0#" xmlns:bqbiol="http://biomodels.net/biology-qualifiers/" xmlns:bqmodel="http://biomodels.net/model-qualifiers/">
            <rdf:Description rdf:about="#meta_s_0117">
              <bqbiol:is>
                <rdf:Bag>
                    <rdf:li rdf:resource="http://identifiers.org/chebi/CHEBI:16975"/>
                    <rdf:li rdf:resource="http://identifiers.org/kegg.compound/C00681"/>
                </rdf:Bag>
              </bqbiol:is>
            </rdf:Description>
          </rdf:RDF>
        </annotation>
      </species>
      <species metaid="meta_s_0118" sboTerm="SBO:0000247" id="s_0118" name="1-Diphosinositolpentakisphosphate [Cytoplasm]" speciesType="t_0087" compartment="c_02" initialConcentration="0" hasOnlySubstanceUnits="false" boundaryCondition="false" constant="false">
        <notes>
          <body xmlns="http://www.w3.org/1999/xhtml">
                  <p>FORMULA:C6H19O27P7</p>
                  <p>CHARGE:0</p>
                  <p>CARBONS:6</p>
          </body>
        </notes>
        <annotation>
          <rdf:RDF xmlns:rdf="http://www.w3.org/1999/02/22-rdf-syntax-ns#" xmlns:dc="http://purl.org/dc/elements/1.1/" xmlns:dcterms="http://purl.org/dc/terms/" xmlns:vCard="http://www.w3.org/2001/vcard-rdf/3.0#" xmlns:bqbiol="http://biomodels.net/biology-qualifiers/" xmlns:bqmodel="http://biomodels.net/model-qualifiers/">
            <rdf:Description rdf:about="#meta_s_0118">
              <bqbiol:is>
                <rdf:Bag>
                    <rdf:li rdf:resource="http://identifiers.org/chebi/CHEBI:13356"/>
                    <rdf:li rdf:resource="http://identifiers.org/kegg.compound/C11174"/>
                </rdf:Bag>
              </bqbiol:is>
            </rdf:Description>
          </rdf:RDF>
        </annotation>
      </species>
      <species metaid="meta_s_0119" sboTerm="SBO:0000247" id="s_0119" name="1D-myo-Inositol1,3,4,5,6-pentakisphosphate [Nucleus]" speciesType="t_0088" compartment="c_07" initialConcentration="0" hasOnlySubstanceUnits="false" boundaryCondition="false" constant="false">
        <notes>
          <body xmlns="http://www.w3.org/1999/xhtml">
                  <p>FORMULA:C6H7O21P5</p>
                  <p>CHARGE:-10</p>
                  <p>CARBONS:6</p>
          </body>
        </notes>
        <annotation>
          <rdf:RDF xmlns:rdf="http://www.w3.org/1999/02/22-rdf-syntax-ns#" xmlns:dc="http://purl.org/dc/elements/1.1/" xmlns:dcterms="http://purl.org/dc/terms/" xmlns:vCard="http://www.w3.org/2001/vcard-rdf/3.0#" xmlns:bqbiol="http://biomodels.net/biology-qualifiers/" xmlns:bqmodel="http://biomodels.net/model-qualifiers/">
            <rdf:Description rdf:about="#meta_s_0119">
              <bqbiol:is>
                <rdf:Bag>
                    <rdf:li rdf:resource="http://identifiers.org/chebi/CHEBI:16322"/>
                    <rdf:li rdf:resource="http://identifiers.org/kegg.compound/C01284"/>
                </rdf:Bag>
              </bqbiol:is>
            </rdf:Description>
          </rdf:RDF>
        </annotation>
      </species>
      <species metaid="meta_s_0120" sboTerm="SBO:0000247" id="s_0120" name="1D-myo-Inositol1,3,4,5-tetrakisphosphate [Nucleus]" speciesType="t_0089" compartment="c_07" initialConcentration="0" hasOnlySubstanceUnits="false" boundaryCondition="false" constant="false">
        <notes>
          <body xmlns="http://www.w3.org/1999/xhtml">
                  <p>FORMULA:C6H8O18P4</p>
                  <p>CHARGE:-8</p>
                  <p>CARBONS:6</p>
          </body>
        </notes>
        <annotation>
          <rdf:RDF xmlns:rdf="http://www.w3.org/1999/02/22-rdf-syntax-ns#" xmlns:dc="http://purl.org/dc/elements/1.1/" xmlns:dcterms="http://purl.org/dc/terms/" xmlns:vCard="http://www.w3.org/2001/vcard-rdf/3.0#" xmlns:bqbiol="http://biomodels.net/biology-qualifiers/" xmlns:bqmodel="http://biomodels.net/model-qualifiers/">
            <rdf:Description rdf:about="#meta_s_0120">
              <bqbiol:is>
                <rdf:Bag>
                    <rdf:li rdf:resource="http://identifiers.org/chebi/CHEBI:16783"/>
                    <rdf:li rdf:resource="http://identifiers.org/kegg.compound/C01272"/>
                </rdf:Bag>
              </bqbiol:is>
            </rdf:Description>
          </rdf:RDF>
        </annotation>
      </species>
      <species metaid="meta_s_0121" sboTerm="SBO:0000247" id="s_0121" name="1D-myo-Inositol1,4,5,6-tetrakisphosphate [Nucleus]" speciesType="t_0090" compartment="c_07" initialConcentration="0" hasOnlySubstanceUnits="false" boundaryCondition="false" constant="false">
        <notes>
          <body xmlns="http://www.w3.org/1999/xhtml">
                  <p>FORMULA:C6H8O18P4</p>
                  <p>CHARGE:-8</p>
                  <p>CARBONS:6</p>
          </body>
        </notes>
        <annotation>
          <rdf:RDF xmlns:rdf="http://www.w3.org/1999/02/22-rdf-syntax-ns#" xmlns:dc="http://purl.org/dc/elements/1.1/" xmlns:dcterms="http://purl.org/dc/terms/" xmlns:vCard="http://www.w3.org/2001/vcard-rdf/3.0#" xmlns:bqbiol="http://biomodels.net/biology-qualifiers/" xmlns:bqmodel="http://biomodels.net/model-qualifiers/">
            <rdf:Description rdf:about="#meta_s_0121">
              <bqbiol:is>
                <rdf:Bag>
                    <rdf:li rdf:resource="http://identifiers.org/chebi/CHEBI:16067"/>
                    <rdf:li rdf:resource="http://identifiers.org/kegg.compound/C11555"/>
                </rdf:Bag>
              </bqbiol:is>
            </rdf:Description>
          </rdf:RDF>
        </annotation>
      </species>
      <species metaid="meta_s_0122" sboTerm="SBO:0000247" id="s_0122" name="1D-myo-Inositol1,5-bis(diphosphate)2,3,4,6-tetrakisphosphate [Cytoplasm]" speciesType="t_0091" compartment="c_02" initialConcentration="0" hasOnlySubstanceUnits="false" boundaryCondition="false" constant="false">
        <notes>
          <body xmlns="http://www.w3.org/1999/xhtml">
                  <p>FORMULA:C6H20O30P8</p>
                  <p>CHARGE:0</p>
                  <p>CARBONS:6</p>
          </body>
        </notes>
        <annotation>
          <rdf:RDF xmlns:rdf="http://www.w3.org/1999/02/22-rdf-syntax-ns#" xmlns:dc="http://purl.org/dc/elements/1.1/" xmlns:dcterms="http://purl.org/dc/terms/" xmlns:vCard="http://www.w3.org/2001/vcard-rdf/3.0#" xmlns:bqbiol="http://biomodels.net/biology-qualifiers/" xmlns:bqmodel="http://biomodels.net/model-qualifiers/">
            <rdf:Description rdf:about="#meta_s_0122">
              <bqbiol:is>
                <rdf:Bag>
                    <rdf:li rdf:resource="http://identifiers.org/chebi/CHEBI:77983"/>
                    <rdf:li rdf:resource="http://identifiers.org/kegg.compound/C20690"/>
                </rdf:Bag>
              </bqbiol:is>
            </rdf:Description>
          </rdf:RDF>
        </annotation>
      </species>
      <species metaid="meta_s_0123" sboTerm="SBO:0000247" id="s_0123" name="1D-myo-Inositol3-phosphate [Cytoplasm]" speciesType="t_0092" compartment="c_02" initialConcentration="0" hasOnlySubstanceUnits="false" boundaryCondition="false" constant="false">
        <notes>
          <body xmlns="http://www.w3.org/1999/xhtml">
                  <p>FORMULA:C6H11O9P</p>
                  <p>CHARGE:-2</p>
                  <p>CARBONS:6</p>
          </body>
        </notes>
        <annotation>
          <rdf:RDF xmlns:rdf="http://www.w3.org/1999/02/22-rdf-syntax-ns#" xmlns:dc="http://purl.org/dc/elements/1.1/" xmlns:dcterms="http://purl.org/dc/terms/" xmlns:vCard="http://www.w3.org/2001/vcard-rdf/3.0#" xmlns:bqbiol="http://biomodels.net/biology-qualifiers/" xmlns:bqmodel="http://biomodels.net/model-qualifiers/">
            <rdf:Description rdf:about="#meta_s_0123">
              <bqbiol:is>
                <rdf:Bag>
                    <rdf:li rdf:resource="http://identifiers.org/chebi/CHEBI:18169"/>
                    <rdf:li rdf:resource="http://identifiers.org/kegg.compound/C04006"/>
                </rdf:Bag>
              </bqbiol:is>
            </rdf:Description>
          </rdf:RDF>
        </annotation>
      </species>
      <species metaid="meta_s_0124" sboTerm="SBO:0000247" id="s_0124" name="1-Methylnicotinamide [Cytoplasm]" speciesType="t_0093" compartment="c_02" initialConcentration="0" hasOnlySubstanceUnits="false" boundaryCondition="false" constant="false">
        <notes>
          <body xmlns="http://www.w3.org/1999/xhtml">
                  <p>FORMULA:C7H9N2O</p>
                  <p>CHARGE:1</p>
                  <p>CARBONS:7</p>
          </body>
        </notes>
        <annotation>
          <rdf:RDF xmlns:rdf="http://www.w3.org/1999/02/22-rdf-syntax-ns#" xmlns:dc="http://purl.org/dc/elements/1.1/" xmlns:dcterms="http://purl.org/dc/terms/" xmlns:vCard="http://www.w3.org/2001/vcard-rdf/3.0#" xmlns:bqbiol="http://biomodels.net/biology-qualifiers/" xmlns:bqmodel="http://biomodels.net/model-qualifiers/">
            <rdf:Description rdf:about="#meta_s_0124">
              <bqbiol:is>
                <rdf:Bag>
                    <rdf:li rdf:resource="http://identifiers.org/chebi/CHEBI:16797"/>
                    <rdf:li rdf:resource="http://identifiers.org/kegg.compound/C02918"/>
                </rdf:Bag>
              </bqbiol:is>
            </rdf:Description>
          </rdf:RDF>
        </annotation>
      </species>
      <species metaid="meta_s_0125" sboTerm="SBO:0000247" id="s_0125" name="1-Palmitoylglycerol3-phosphate [Cytoplasm]" speciesType="t_0094" compartment="c_02" initialConcentration="0" hasOnlySubstanceUnits="false" boundaryCondition="false" constant="false">
        <notes>
          <body xmlns="http://www.w3.org/1999/xhtml">
                  <p>FORMULA:C19H39O7P</p>
                  <p>CHARGE:0</p>
                  <p>CARBONS:19</p>
          </body>
        </notes>
        <annotation>
          <rdf:RDF xmlns:rdf="http://www.w3.org/1999/02/22-rdf-syntax-ns#" xmlns:dc="http://purl.org/dc/elements/1.1/" xmlns:dcterms="http://purl.org/dc/terms/" xmlns:vCard="http://www.w3.org/2001/vcard-rdf/3.0#" xmlns:bqbiol="http://biomodels.net/biology-qualifiers/" xmlns:bqmodel="http://biomodels.net/model-qualifiers/">
            <rdf:Description rdf:about="#meta_s_0125">
              <bqbiol:is>
                <rdf:Bag>
                    <rdf:li rdf:resource="http://identifiers.org/chebi/CHEBI:15799"/>
                    <rdf:li rdf:resource="http://identifiers.org/kegg.compound/C04036"/>
                </rdf:Bag>
              </bqbiol:is>
            </rdf:Description>
          </rdf:RDF>
        </annotation>
      </species>
      <species metaid="meta_s_0126" sboTerm="SBO:0000247" id="s_0126" name="1-Phosphatidyl-1D-myo-inositol3-phosphate [Cytoplasm]" speciesType="t_0095" compartment="c_02" initialConcentration="0" hasOnlySubstanceUnits="false" boundaryCondition="false" constant="false">
        <notes>
          <body xmlns="http://www.w3.org/1999/xhtml">
                  <p>FORMULA:C11H18O16P2R2</p>
                  <p>CHARGE:0</p>
                  <p>CARBONS:11</p>
          </body>
        </notes>
        <annotation>
          <rdf:RDF xmlns:rdf="http://www.w3.org/1999/02/22-rdf-syntax-ns#" xmlns:dc="http://purl.org/dc/elements/1.1/" xmlns:dcterms="http://purl.org/dc/terms/" xmlns:vCard="http://www.w3.org/2001/vcard-rdf/3.0#" xmlns:bqbiol="http://biomodels.net/biology-qualifiers/" xmlns:bqmodel="http://biomodels.net/model-qualifiers/">
            <rdf:Description rdf:about="#meta_s_0126">
              <bqbiol:is>
                <rdf:Bag>
                    <rdf:li rdf:resource="http://identifiers.org/chebi/CHEBI:17283"/>
                    <rdf:li rdf:resource="http://identifiers.org/kegg.compound/C04549"/>
                </rdf:Bag>
              </bqbiol:is>
            </rdf:Description>
          </rdf:RDF>
        </annotation>
      </species>
      <species metaid="meta_s_0127" sboTerm="SBO:0000247" id="s_0127" name="1-Phosphatidyl-1D-myo-inositol4-phosphate [Cytoplasm]" speciesType="t_0096" compartment="c_02" initialConcentration="0" hasOnlySubstanceUnits="false" boundaryCondition="false" constant="false">
        <notes>
          <body xmlns="http://www.w3.org/1999/xhtml">
                  <p>FORMULA:C11H18O16P2R2</p>
                  <p>CHARGE:0</p>
                  <p>CARBONS:11</p>
          </body>
        </notes>
        <annotation>
          <rdf:RDF xmlns:rdf="http://www.w3.org/1999/02/22-rdf-syntax-ns#" xmlns:dc="http://purl.org/dc/elements/1.1/" xmlns:dcterms="http://purl.org/dc/terms/" xmlns:vCard="http://www.w3.org/2001/vcard-rdf/3.0#" xmlns:bqbiol="http://biomodels.net/biology-qualifiers/" xmlns:bqmodel="http://biomodels.net/model-qualifiers/">
            <rdf:Description rdf:about="#meta_s_0127">
              <bqbiol:is>
                <rdf:Bag>
                    <rdf:li rdf:resource="http://identifiers.org/chebi/CHEBI:17526"/>
                    <rdf:li rdf:resource="http://identifiers.org/kegg.compound/C01277"/>
                </rdf:Bag>
              </bqbiol:is>
            </rdf:Description>
          </rdf:RDF>
        </annotation>
      </species>
      <species metaid="meta_s_0128" sboTerm="SBO:0000247" id="s_0128" name="1-Phosphatidyl-1D-myo-inositol4-phosphate [Nucleus]" speciesType="t_0096" compartment="c_07" initialConcentration="0" hasOnlySubstanceUnits="false" boundaryCondition="false" constant="false">
        <notes>
          <body xmlns="http://www.w3.org/1999/xhtml">
                  <p>FORMULA:C11H18O16P2R2</p>
                  <p>CHARGE:0</p>
                  <p>CARBONS:11</p>
          </body>
        </notes>
        <annotation>
          <rdf:RDF xmlns:rdf="http://www.w3.org/1999/02/22-rdf-syntax-ns#" xmlns:dc="http://purl.org/dc/elements/1.1/" xmlns:dcterms="http://purl.org/dc/terms/" xmlns:vCard="http://www.w3.org/2001/vcard-rdf/3.0#" xmlns:bqbiol="http://biomodels.net/biology-qualifiers/" xmlns:bqmodel="http://biomodels.net/model-qualifiers/">
            <rdf:Description rdf:about="#meta_s_0128">
              <bqbiol:is>
                <rdf:Bag>
                    <rdf:li rdf:resource="http://identifiers.org/chebi/CHEBI:17526"/>
                    <rdf:li rdf:resource="http://identifiers.org/kegg.compound/C01277"/>
                </rdf:Bag>
              </bqbiol:is>
            </rdf:Description>
          </rdf:RDF>
        </annotation>
      </species>
      <species metaid="meta_s_0129" sboTerm="SBO:0000247" id="s_0129" name="1-Phosphatidyl-D-myo-inositol [Cytoplasm]" speciesType="t_0097" compartment="c_02" initialConcentration="0" hasOnlySubstanceUnits="false" boundaryCondition="false" constant="false">
        <notes>
          <body xmlns="http://www.w3.org/1999/xhtml">
                  <p>FORMULA:C11H16O13PR2</p>
                  <p>CHARGE:-1</p>
                  <p>CARBONS:61</p>
          </body>
        </notes>
        <annotation>
          <rdf:RDF xmlns:rdf="http://www.w3.org/1999/02/22-rdf-syntax-ns#" xmlns:dc="http://purl.org/dc/elements/1.1/" xmlns:dcterms="http://purl.org/dc/terms/" xmlns:vCard="http://www.w3.org/2001/vcard-rdf/3.0#" xmlns:bqbiol="http://biomodels.net/biology-qualifiers/" xmlns:bqmodel="http://biomodels.net/model-qualifiers/">
            <rdf:Description rdf:about="#meta_s_0129">
              <bqbiol:is>
                <rdf:Bag>
                    <rdf:li rdf:resource="http://identifiers.org/chebi/CHEBI:16749"/>
                    <rdf:li rdf:resource="http://identifiers.org/kegg.compound/C01194"/>
                </rdf:Bag>
              </bqbiol:is>
            </rdf:Description>
          </rdf:RDF>
        </annotation>
      </species>
      <species metaid="meta_s_0130" sboTerm="SBO:0000247" id="s_0130" name="1-Phosphatidyl-D-myo-inositol [Nucleus]" speciesType="t_0097" compartment="c_07" initialConcentration="0" hasOnlySubstanceUnits="false" boundaryCondition="false" constant="false">
        <notes>
          <body xmlns="http://www.w3.org/1999/xhtml">
                  <p>FORMULA:C11H16O13PR2</p>
                  <p>CHARGE:-1</p>
                  <p>CARBONS:61</p>
          </body>
        </notes>
        <annotation>
          <rdf:RDF xmlns:rdf="http://www.w3.org/1999/02/22-rdf-syntax-ns#" xmlns:dc="http://purl.org/dc/elements/1.1/" xmlns:dcterms="http://purl.org/dc/terms/" xmlns:vCard="http://www.w3.org/2001/vcard-rdf/3.0#" xmlns:bqbiol="http://biomodels.net/biology-qualifiers/" xmlns:bqmodel="http://biomodels.net/model-qualifiers/">
            <rdf:Description rdf:about="#meta_s_0130">
              <bqbiol:is>
                <rdf:Bag>
                    <rdf:li rdf:resource="http://identifiers.org/chebi/CHEBI:16749"/>
                    <rdf:li rdf:resource="http://identifiers.org/kegg.compound/C01194"/>
                </rdf:Bag>
              </bqbiol:is>
            </rdf:Description>
          </rdf:RDF>
        </annotation>
      </species>
      <species metaid="meta_s_0131" sboTerm="SBO:0000247" id="s_0131" name="1-Phosphatidyl-D-myo-inositol3,5-bisphosphate [Cytoplasm]" speciesType="t_0098" compartment="c_02" initialConcentration="0" hasOnlySubstanceUnits="false" boundaryCondition="false" constant="false">
        <notes>
          <body xmlns="http://www.w3.org/1999/xhtml">
                  <p>FORMULA:C11H19O19P3R2</p>
                  <p>CHARGE:0</p>
                  <p>CARBONS:11</p>
          </body>
        </notes>
        <annotation>
          <rdf:RDF xmlns:rdf="http://www.w3.org/1999/02/22-rdf-syntax-ns#" xmlns:dc="http://purl.org/dc/elements/1.1/" xmlns:dcterms="http://purl.org/dc/terms/" xmlns:vCard="http://www.w3.org/2001/vcard-rdf/3.0#" xmlns:bqbiol="http://biomodels.net/biology-qualifiers/" xmlns:bqmodel="http://biomodels.net/model-qualifiers/">
            <rdf:Description rdf:about="#meta_s_0131">
              <bqbiol:is>
                <rdf:Bag>
                    <rdf:li rdf:resource="http://identifiers.org/chebi/CHEBI:16851"/>
                    <rdf:li rdf:resource="http://identifiers.org/kegg.compound/C11556"/>
                </rdf:Bag>
              </bqbiol:is>
            </rdf:Description>
          </rdf:RDF>
        </annotation>
      </species>
      <species metaid="meta_s_0132" sboTerm="SBO:0000247" id="s_0132" name="1-Phosphatidyl-D-myo-inositol4,5-bisphosphate [Cytoplasm]" speciesType="t_0099" compartment="c_02" initialConcentration="0" hasOnlySubstanceUnits="false" boundaryCondition="false" constant="false">
        <notes>
          <body xmlns="http://www.w3.org/1999/xhtml">
                  <p>FORMULA:C11H19O19P3R2</p>
                  <p>CHARGE:0</p>
                  <p>CARBONS:11</p>
          </body>
        </notes>
        <annotation>
          <rdf:RDF xmlns:rdf="http://www.w3.org/1999/02/22-rdf-syntax-ns#" xmlns:dc="http://purl.org/dc/elements/1.1/" xmlns:dcterms="http://purl.org/dc/terms/" xmlns:vCard="http://www.w3.org/2001/vcard-rdf/3.0#" xmlns:bqbiol="http://biomodels.net/biology-qualifiers/" xmlns:bqmodel="http://biomodels.net/model-qualifiers/">
            <rdf:Description rdf:about="#meta_s_0132">
              <bqbiol:is>
                <rdf:Bag>
                    <rdf:li rdf:resource="http://identifiers.org/chebi/CHEBI:18348"/>
                    <rdf:li rdf:resource="http://identifiers.org/kegg.compound/C04637"/>
                </rdf:Bag>
              </bqbiol:is>
            </rdf:Description>
          </rdf:RDF>
        </annotation>
      </species>
      <species metaid="meta_s_0133" sboTerm="SBO:0000247" id="s_0133" name="2-(2-Carboxy-4-methylthiazol-5-yl)ethylphosphate [Cytoplasm]" speciesType="t_0100" compartment="c_02" initialConcentration="0" hasOnlySubstanceUnits="false" boundaryCondition="false" constant="false">
        <notes>
          <body xmlns="http://www.w3.org/1999/xhtml">
                  <p>FORMULA:C7H10NO6PS</p>
                  <p>CHARGE:0</p>
                  <p>CARBONS:7</p>
          </body>
        </notes>
        <annotation>
          <rdf:RDF xmlns:rdf="http://www.w3.org/1999/02/22-rdf-syntax-ns#" xmlns:dc="http://purl.org/dc/elements/1.1/" xmlns:dcterms="http://purl.org/dc/terms/" xmlns:vCard="http://www.w3.org/2001/vcard-rdf/3.0#" xmlns:bqbiol="http://biomodels.net/biology-qualifiers/" xmlns:bqmodel="http://biomodels.net/model-qualifiers/">
            <rdf:Description rdf:about="#meta_s_0133">
              <bqbiol:is>
                <rdf:Bag>
                    <rdf:li rdf:resource="http://identifiers.org/chebi/CHEBI:62912"/>
                    <rdf:li rdf:resource="http://identifiers.org/kegg.compound/C20247"/>
                </rdf:Bag>
              </bqbiol:is>
            </rdf:Description>
          </rdf:RDF>
        </annotation>
      </species>
      <species metaid="meta_s_0134" sboTerm="SBO:0000247" id="s_0134" name="2-(alpha-Hydroxyethyl)thiaminediphosphate [Mitochondria]" speciesType="t_0101" compartment="c_06" initialConcentration="0" hasOnlySubstanceUnits="false" boundaryCondition="false" constant="false">
        <notes>
          <body xmlns="http://www.w3.org/1999/xhtml">
                  <p>FORMULA:C14H23N4O8P2S</p>
                  <p>CHARGE:1</p>
                  <p>CARBONS:14</p>
          </body>
        </notes>
        <annotation>
          <rdf:RDF xmlns:rdf="http://www.w3.org/1999/02/22-rdf-syntax-ns#" xmlns:dc="http://purl.org/dc/elements/1.1/" xmlns:dcterms="http://purl.org/dc/terms/" xmlns:vCard="http://www.w3.org/2001/vcard-rdf/3.0#" xmlns:bqbiol="http://biomodels.net/biology-qualifiers/" xmlns:bqmodel="http://biomodels.net/model-qualifiers/">
            <rdf:Description rdf:about="#meta_s_0134">
              <bqbiol:is>
                <rdf:Bag>
                    <rdf:li rdf:resource="http://identifiers.org/chebi/CHEBI:978"/>
                    <rdf:li rdf:resource="http://identifiers.org/kegg.compound/C05125"/>
                </rdf:Bag>
              </bqbiol:is>
            </rdf:Description>
          </rdf:RDF>
        </annotation>
      </species>
      <species metaid="meta_s_0135" sboTerm="SBO:0000247" id="s_0135" name="2-(Formamido)-N1-(5'-phosphoribosyl)acetamidine [Cytoplasm]" speciesType="t_0102" compartment="c_02" initialConcentration="0" hasOnlySubstanceUnits="false" boundaryCondition="false" constant="false">
        <notes>
          <body xmlns="http://www.w3.org/1999/xhtml">
                  <p>FORMULA:C8H15N3O8P</p>
                  <p>CHARGE:-1</p>
                  <p>CARBONS:8</p>
          </body>
        </notes>
        <annotation>
          <rdf:RDF xmlns:rdf="http://www.w3.org/1999/02/22-rdf-syntax-ns#" xmlns:dc="http://purl.org/dc/elements/1.1/" xmlns:dcterms="http://purl.org/dc/terms/" xmlns:vCard="http://www.w3.org/2001/vcard-rdf/3.0#" xmlns:bqbiol="http://biomodels.net/biology-qualifiers/" xmlns:bqmodel="http://biomodels.net/model-qualifiers/">
            <rdf:Description rdf:about="#meta_s_0135">
              <bqbiol:is>
                <rdf:Bag>
                    <rdf:li rdf:resource="http://identifiers.org/chebi/CHEBI:18413"/>
                    <rdf:li rdf:resource="http://identifiers.org/kegg.compound/C04640"/>
                </rdf:Bag>
              </bqbiol:is>
            </rdf:Description>
          </rdf:RDF>
        </annotation>
      </species>
      <species metaid="meta_s_0136" sboTerm="SBO:0000247" id="s_0136" name="2,3-Diketo-5-methylthiopentyl-1-phosphate [Cytoplasm]" speciesType="t_0103" compartment="c_02" initialConcentration="0" hasOnlySubstanceUnits="false" boundaryCondition="false" constant="false">
        <notes>
          <body xmlns="http://www.w3.org/1999/xhtml">
                  <p>FORMULA:C6H9O6PS</p>
                  <p>CHARGE:-2</p>
                  <p>CARBONS:6</p>
          </body>
        </notes>
        <annotation>
          <rdf:RDF xmlns:rdf="http://www.w3.org/1999/02/22-rdf-syntax-ns#" xmlns:dc="http://purl.org/dc/elements/1.1/" xmlns:dcterms="http://purl.org/dc/terms/" xmlns:vCard="http://www.w3.org/2001/vcard-rdf/3.0#" xmlns:bqbiol="http://biomodels.net/biology-qualifiers/" xmlns:bqmodel="http://biomodels.net/model-qualifiers/">
            <rdf:Description rdf:about="#meta_s_0136">
              <bqbiol:is>
                <rdf:Bag>
                    <rdf:li rdf:resource="http://identifiers.org/chebi/CHEBI:50604"/>
                    <rdf:li rdf:resource="http://identifiers.org/kegg.compound/C15650"/>
                </rdf:Bag>
              </bqbiol:is>
            </rdf:Description>
          </rdf:RDF>
        </annotation>
      </species>
      <species metaid="meta_s_0137" sboTerm="SBO:0000247" id="s_0137" name="2,5-Diamino-6-(5'-triphosphoryl-3',4'-trihydroxy-2'-oxopentyl)-amino-4-oxopyrimidine [Cytoplasm]" speciesType="t_0104" compartment="c_02" initialConcentration="0" hasOnlySubstanceUnits="false" boundaryCondition="false" constant="false">
        <notes>
          <body xmlns="http://www.w3.org/1999/xhtml">
                  <p>FORMULA:C9H18N5O14P3</p>
                  <p>CHARGE:0</p>
                  <p>CARBONS:9</p>
          </body>
        </notes>
        <annotation>
          <rdf:RDF xmlns:rdf="http://www.w3.org/1999/02/22-rdf-syntax-ns#" xmlns:dc="http://purl.org/dc/elements/1.1/" xmlns:dcterms="http://purl.org/dc/terms/" xmlns:vCard="http://www.w3.org/2001/vcard-rdf/3.0#" xmlns:bqbiol="http://biomodels.net/biology-qualifiers/" xmlns:bqmodel="http://biomodels.net/model-qualifiers/">
            <rdf:Description rdf:about="#meta_s_0137">
              <bqbiol:is>
                <rdf:Bag>
                    <rdf:li rdf:resource="http://identifiers.org/chebi/CHEBI:-"/>
                    <rdf:li rdf:resource="http://identifiers.org/kegg.compound/C06148"/>
                </rdf:Bag>
              </bqbiol:is>
            </rdf:Description>
          </rdf:RDF>
        </annotation>
      </species>
      <species metaid="meta_s_0138" sboTerm="SBO:0000247" id="s_0138" name="2,5-Diamino-6-hydroxy-4-(5'-phosphoribosylamino)-pyrimidine [Cytoplasm]" speciesType="t_0105" compartment="c_02" initialConcentration="0" hasOnlySubstanceUnits="false" boundaryCondition="false" constant="false">
        <notes>
          <body xmlns="http://www.w3.org/1999/xhtml">
                  <p>FORMULA:C9H14N5O8P</p>
                  <p>CHARGE:-2</p>
                  <p>CARBONS:9</p>
          </body>
        </notes>
        <annotation>
          <rdf:RDF xmlns:rdf="http://www.w3.org/1999/02/22-rdf-syntax-ns#" xmlns:dc="http://purl.org/dc/elements/1.1/" xmlns:dcterms="http://purl.org/dc/terms/" xmlns:vCard="http://www.w3.org/2001/vcard-rdf/3.0#" xmlns:bqbiol="http://biomodels.net/biology-qualifiers/" xmlns:bqmodel="http://biomodels.net/model-qualifiers/">
            <rdf:Description rdf:about="#meta_s_0138">
              <bqbiol:is>
                <rdf:Bag>
                    <rdf:li rdf:resource="http://identifiers.org/chebi/CHEBI:29114"/>
                    <rdf:li rdf:resource="http://identifiers.org/kegg.compound/C01304"/>
                </rdf:Bag>
              </bqbiol:is>
            </rdf:Description>
          </rdf:RDF>
        </annotation>
      </species>
      <species metaid="meta_s_0139" sboTerm="SBO:0000247" id="s_0139" name="2,5-diamino-6-ribitylamino-4(3H)-pyrimidinone5'-phosphate [Cytoplasm]" speciesType="t_0106" compartment="c_02" initialConcentration="0" hasOnlySubstanceUnits="false" boundaryCondition="false" constant="false">
        <notes>
          <body xmlns="http://www.w3.org/1999/xhtml">
                  <p>FORMULA:C9H18N5O8P</p>
                  <p>CHARGE:0</p>
                  <p>CARBONS:9</p>
          </body>
        </notes>
        <annotation>
          <rdf:RDF xmlns:rdf="http://www.w3.org/1999/02/22-rdf-syntax-ns#" xmlns:dc="http://purl.org/dc/elements/1.1/" xmlns:dcterms="http://purl.org/dc/terms/" xmlns:vCard="http://www.w3.org/2001/vcard-rdf/3.0#" xmlns:bqbiol="http://biomodels.net/biology-qualifiers/" xmlns:bqmodel="http://biomodels.net/model-qualifiers/">
            <rdf:Description rdf:about="#meta_s_0139">
              <bqbiol:is>
                <rdf:Bag>
                    <rdf:li rdf:resource="http://identifiers.org/chebi/CHEBI:52957"/>
                    <rdf:li rdf:resource="http://identifiers.org/kegg.compound/C18910"/>
                </rdf:Bag>
              </bqbiol:is>
            </rdf:Description>
          </rdf:RDF>
        </annotation>
      </species>
      <species metaid="meta_s_0140" sboTerm="SBO:0000247" id="s_0140" name="2,5-Diaminopyrimidinenucleosidetriphosphate [Cytoplasm]" speciesType="t_0107" compartment="c_02" initialConcentration="0" hasOnlySubstanceUnits="false" boundaryCondition="false" constant="false">
        <notes>
          <body xmlns="http://www.w3.org/1999/xhtml">
                  <p>FORMULA:C9H18N5O14P3</p>
                  <p>CHARGE:0</p>
                  <p>CARBONS:9</p>
          </body>
        </notes>
        <annotation>
          <rdf:RDF xmlns:rdf="http://www.w3.org/1999/02/22-rdf-syntax-ns#" xmlns:dc="http://purl.org/dc/elements/1.1/" xmlns:dcterms="http://purl.org/dc/terms/" xmlns:vCard="http://www.w3.org/2001/vcard-rdf/3.0#" xmlns:bqbiol="http://biomodels.net/biology-qualifiers/" xmlns:bqmodel="http://biomodels.net/model-qualifiers/">
            <rdf:Description rdf:about="#meta_s_0140">
              <bqbiol:is>
                <rdf:Bag>
                    <rdf:li rdf:resource="http://identifiers.org/chebi/CHEBI:929"/>
                    <rdf:li rdf:resource="http://identifiers.org/kegg.compound/C05923"/>
                </rdf:Bag>
              </bqbiol:is>
            </rdf:Description>
          </rdf:RDF>
        </annotation>
      </species>
      <species metaid="meta_s_0141" sboTerm="SBO:0000247" id="s_0141" name="2-Acetolactate [Mitochondria]" speciesType="t_0108" compartment="c_06" initialConcentration="0" hasOnlySubstanceUnits="false" boundaryCondition="false" constant="false">
        <notes>
          <body xmlns="http://www.w3.org/1999/xhtml">
                  <p>FORMULA:C5H7O4</p>
                  <p>CHARGE:-1</p>
                  <p>CARBONS:5</p>
          </body>
        </notes>
        <annotation>
          <rdf:RDF xmlns:rdf="http://www.w3.org/1999/02/22-rdf-syntax-ns#" xmlns:dc="http://purl.org/dc/elements/1.1/" xmlns:dcterms="http://purl.org/dc/terms/" xmlns:vCard="http://www.w3.org/2001/vcard-rdf/3.0#" xmlns:bqbiol="http://biomodels.net/biology-qualifiers/" xmlns:bqmodel="http://biomodels.net/model-qualifiers/">
            <rdf:Description rdf:about="#meta_s_0141">
              <bqbiol:is>
                <rdf:Bag>
                    <rdf:li rdf:resource="http://identifiers.org/chebi/CHEBI:16444"/>
                    <rdf:li rdf:resource="http://identifiers.org/kegg.compound/C00900"/>
                </rdf:Bag>
              </bqbiol:is>
            </rdf:Description>
          </rdf:RDF>
        </annotation>
      </species>
      <species metaid="meta_s_0142" sboTerm="SBO:0000247" id="s_0142" name="2-Amino-3-carboxymuconatesemialdehyde [Cytoplasm]" speciesType="t_0109" compartment="c_02" initialConcentration="0" hasOnlySubstanceUnits="false" boundaryCondition="false" constant="false">
        <notes>
          <body xmlns="http://www.w3.org/1999/xhtml">
                  <p>FORMULA:C7H7NO5</p>
                  <p>CHARGE:0</p>
                  <p>CARBONS:7</p>
          </body>
        </notes>
        <annotation>
          <rdf:RDF xmlns:rdf="http://www.w3.org/1999/02/22-rdf-syntax-ns#" xmlns:dc="http://purl.org/dc/elements/1.1/" xmlns:dcterms="http://purl.org/dc/terms/" xmlns:vCard="http://www.w3.org/2001/vcard-rdf/3.0#" xmlns:bqbiol="http://biomodels.net/biology-qualifiers/" xmlns:bqmodel="http://biomodels.net/model-qualifiers/">
            <rdf:Description rdf:about="#meta_s_0142">
              <bqbiol:is>
                <rdf:Bag>
                    <rdf:li rdf:resource="http://identifiers.org/chebi/CHEBI:995"/>
                    <rdf:li rdf:resource="http://identifiers.org/kegg.compound/C04409"/>
                </rdf:Bag>
              </bqbiol:is>
            </rdf:Description>
          </rdf:RDF>
        </annotation>
      </species>
      <species metaid="meta_s_0143" sboTerm="SBO:0000247" id="s_0143" name="2-Amino-4-hydroxy-6-(erythro-1,2,3-trihydroxypropyl)dihydropteridinetriphospate [Cytoplasm]" speciesType="t_0110" compartment="c_02" initialConcentration="0" hasOnlySubstanceUnits="false" boundaryCondition="false" constant="false">
        <notes>
          <body xmlns="http://www.w3.org/1999/xhtml">
                  <p>FORMULA:C9H12N5O13P3</p>
                  <p>CHARGE:-4</p>
                  <p>CARBONS:9</p>
          </body>
        </notes>
        <annotation>
          <rdf:RDF xmlns:rdf="http://www.w3.org/1999/02/22-rdf-syntax-ns#" xmlns:dc="http://purl.org/dc/elements/1.1/" xmlns:dcterms="http://purl.org/dc/terms/" xmlns:vCard="http://www.w3.org/2001/vcard-rdf/3.0#" xmlns:bqbiol="http://biomodels.net/biology-qualifiers/" xmlns:bqmodel="http://biomodels.net/model-qualifiers/">
            <rdf:Description rdf:about="#meta_s_0143">
              <bqbiol:is>
                <rdf:Bag>
                    <rdf:li rdf:resource="http://identifiers.org/chebi/CHEBI:18372"/>
                    <rdf:li rdf:resource="http://identifiers.org/kegg.compound/C04895"/>
                </rdf:Bag>
              </bqbiol:is>
            </rdf:Description>
          </rdf:RDF>
        </annotation>
      </species>
      <species metaid="meta_s_0144" sboTerm="SBO:0000247" id="s_0144" name="2-Amino-4-hydroxy-6-hydroxymethyl-7,8-dihydropteridinediphosphate [Cytoplasm]" speciesType="t_0111" compartment="c_02" initialConcentration="0" hasOnlySubstanceUnits="false" boundaryCondition="false" constant="false">
        <notes>
          <body xmlns="http://www.w3.org/1999/xhtml">
                  <p>FORMULA:C7H8N5O8P2</p>
                  <p>CHARGE:-3</p>
                  <p>CARBONS:7</p>
          </body>
        </notes>
        <annotation>
          <rdf:RDF xmlns:rdf="http://www.w3.org/1999/02/22-rdf-syntax-ns#" xmlns:dc="http://purl.org/dc/elements/1.1/" xmlns:dcterms="http://purl.org/dc/terms/" xmlns:vCard="http://www.w3.org/2001/vcard-rdf/3.0#" xmlns:bqbiol="http://biomodels.net/biology-qualifiers/" xmlns:bqmodel="http://biomodels.net/model-qualifiers/">
            <rdf:Description rdf:about="#meta_s_0144">
              <bqbiol:is>
                <rdf:Bag>
                    <rdf:li rdf:resource="http://identifiers.org/chebi/CHEBI:15998"/>
                    <rdf:li rdf:resource="http://identifiers.org/kegg.compound/C04807"/>
                </rdf:Bag>
              </bqbiol:is>
            </rdf:Description>
          </rdf:RDF>
        </annotation>
      </species>
      <species metaid="meta_s_0145" sboTerm="SBO:0000247" id="s_0145" name="2-Amino-4-hydroxy-6-hydroxymethyl-7,8-dihydropteridinediphosphate [Mitochondria]" speciesType="t_0111" compartment="c_06" initialConcentration="0" hasOnlySubstanceUnits="false" boundaryCondition="false" constant="false">
        <notes>
          <body xmlns="http://www.w3.org/1999/xhtml">
                  <p>FORMULA:C7H8N5O8P2</p>
                  <p>CHARGE:-3</p>
                  <p>CARBONS:7</p>
          </body>
        </notes>
        <annotation>
          <rdf:RDF xmlns:rdf="http://www.w3.org/1999/02/22-rdf-syntax-ns#" xmlns:dc="http://purl.org/dc/elements/1.1/" xmlns:dcterms="http://purl.org/dc/terms/" xmlns:vCard="http://www.w3.org/2001/vcard-rdf/3.0#" xmlns:bqbiol="http://biomodels.net/biology-qualifiers/" xmlns:bqmodel="http://biomodels.net/model-qualifiers/">
            <rdf:Description rdf:about="#meta_s_0145">
              <bqbiol:is>
                <rdf:Bag>
                    <rdf:li rdf:resource="http://identifiers.org/chebi/CHEBI:15998"/>
                    <rdf:li rdf:resource="http://identifiers.org/kegg.compound/C04807"/>
                </rdf:Bag>
              </bqbiol:is>
            </rdf:Description>
          </rdf:RDF>
        </annotation>
      </species>
      <species metaid="meta_s_0146" sboTerm="SBO:0000247" id="s_0146" name="2-Amino-4-hydroxy-6-hydroxymethyl-7,8-dihydropteridinone [Cytoplasm]" speciesType="t_0112" compartment="c_02" initialConcentration="0" hasOnlySubstanceUnits="false" boundaryCondition="false" constant="false">
        <notes>
          <body xmlns="http://www.w3.org/1999/xhtml">
                  <p>FORMULA:C7H9N5O2</p>
                  <p>CHARGE:0</p>
                  <p>CARBONS:7</p>
          </body>
        </notes>
        <annotation>
          <rdf:RDF xmlns:rdf="http://www.w3.org/1999/02/22-rdf-syntax-ns#" xmlns:dc="http://purl.org/dc/elements/1.1/" xmlns:dcterms="http://purl.org/dc/terms/" xmlns:vCard="http://www.w3.org/2001/vcard-rdf/3.0#" xmlns:bqbiol="http://biomodels.net/biology-qualifiers/" xmlns:bqmodel="http://biomodels.net/model-qualifiers/">
            <rdf:Description rdf:about="#meta_s_0146">
              <bqbiol:is>
                <rdf:Bag>
                    <rdf:li rdf:resource="http://identifiers.org/chebi/CHEBI:44841"/>
                    <rdf:li rdf:resource="http://identifiers.org/kegg.compound/C01300"/>
                </rdf:Bag>
              </bqbiol:is>
            </rdf:Description>
          </rdf:RDF>
        </annotation>
      </species>
      <species metaid="meta_s_0147" sboTerm="SBO:0000247" id="s_0147" name="2-Amino-4-hydroxy-6-hydroxymethyl-7,8-dihydropteridinone [Mitochondria]" speciesType="t_0112" compartment="c_06" initialConcentration="0" hasOnlySubstanceUnits="false" boundaryCondition="false" constant="false">
        <notes>
          <body xmlns="http://www.w3.org/1999/xhtml">
                  <p>FORMULA:C7H9N5O2</p>
                  <p>CHARGE:0</p>
                  <p>CARBONS:7</p>
          </body>
        </notes>
        <annotation>
          <rdf:RDF xmlns:rdf="http://www.w3.org/1999/02/22-rdf-syntax-ns#" xmlns:dc="http://purl.org/dc/elements/1.1/" xmlns:dcterms="http://purl.org/dc/terms/" xmlns:vCard="http://www.w3.org/2001/vcard-rdf/3.0#" xmlns:bqbiol="http://biomodels.net/biology-qualifiers/" xmlns:bqmodel="http://biomodels.net/model-qualifiers/">
            <rdf:Description rdf:about="#meta_s_0147">
              <bqbiol:is>
                <rdf:Bag>
                    <rdf:li rdf:resource="http://identifiers.org/chebi/CHEBI:44841"/>
                    <rdf:li rdf:resource="http://identifiers.org/kegg.compound/C01300"/>
                </rdf:Bag>
              </bqbiol:is>
            </rdf:Description>
          </rdf:RDF>
        </annotation>
      </species>
      <species metaid="meta_s_0148" sboTerm="SBO:0000247" id="s_0148" name="2-Dehydro-3-deoxy-D-arabino-heptonate7-phosphate [Cytoplasm]" speciesType="t_0113" compartment="c_02" initialConcentration="0" hasOnlySubstanceUnits="false" boundaryCondition="false" constant="false">
        <notes>
          <body xmlns="http://www.w3.org/1999/xhtml">
                  <p>FORMULA:C7H10O10P</p>
                  <p>CHARGE:-3</p>
                  <p>CARBONS:7</p>
          </body>
        </notes>
        <annotation>
          <rdf:RDF xmlns:rdf="http://www.w3.org/1999/02/22-rdf-syntax-ns#" xmlns:dc="http://purl.org/dc/elements/1.1/" xmlns:dcterms="http://purl.org/dc/terms/" xmlns:vCard="http://www.w3.org/2001/vcard-rdf/3.0#" xmlns:bqbiol="http://biomodels.net/biology-qualifiers/" xmlns:bqmodel="http://biomodels.net/model-qualifiers/">
            <rdf:Description rdf:about="#meta_s_0148">
              <bqbiol:is>
                <rdf:Bag>
                    <rdf:li rdf:resource="http://identifiers.org/chebi/CHEBI:18150"/>
                    <rdf:li rdf:resource="http://identifiers.org/kegg.compound/C04691"/>
                </rdf:Bag>
              </bqbiol:is>
            </rdf:Description>
          </rdf:RDF>
        </annotation>
      </species>
      <species metaid="meta_s_0149" sboTerm="SBO:0000247" id="s_0149" name="2-Dehydropantoate [Cytoplasm]" speciesType="t_0114" compartment="c_02" initialConcentration="0" hasOnlySubstanceUnits="false" boundaryCondition="false" constant="false">
        <notes>
          <body xmlns="http://www.w3.org/1999/xhtml">
                  <p>FORMULA:C6H9O4</p>
                  <p>CHARGE:-1</p>
                  <p>CARBONS:6</p>
          </body>
        </notes>
        <annotation>
          <rdf:RDF xmlns:rdf="http://www.w3.org/1999/02/22-rdf-syntax-ns#" xmlns:dc="http://purl.org/dc/elements/1.1/" xmlns:dcterms="http://purl.org/dc/terms/" xmlns:vCard="http://www.w3.org/2001/vcard-rdf/3.0#" xmlns:bqbiol="http://biomodels.net/biology-qualifiers/" xmlns:bqmodel="http://biomodels.net/model-qualifiers/">
            <rdf:Description rdf:about="#meta_s_0149">
              <bqbiol:is>
                <rdf:Bag>
                    <rdf:li rdf:resource="http://identifiers.org/chebi/CHEBI:11561"/>
                    <rdf:li rdf:resource="http://identifiers.org/kegg.compound/C00966"/>
                </rdf:Bag>
              </bqbiol:is>
            </rdf:Description>
          </rdf:RDF>
        </annotation>
      </species>
      <species metaid="meta_s_0150" sboTerm="SBO:0000247" id="s_0150" name="2-Dehydropantoate [Mitochondria]" speciesType="t_0114" compartment="c_06" initialConcentration="0" hasOnlySubstanceUnits="false" boundaryCondition="false" constant="false">
        <notes>
          <body xmlns="http://www.w3.org/1999/xhtml">
                  <p>FORMULA:C6H9O4</p>
                  <p>CHARGE:-1</p>
                  <p>CARBONS:6</p>
          </body>
        </notes>
        <annotation>
          <rdf:RDF xmlns:rdf="http://www.w3.org/1999/02/22-rdf-syntax-ns#" xmlns:dc="http://purl.org/dc/elements/1.1/" xmlns:dcterms="http://purl.org/dc/terms/" xmlns:vCard="http://www.w3.org/2001/vcard-rdf/3.0#" xmlns:bqbiol="http://biomodels.net/biology-qualifiers/" xmlns:bqmodel="http://biomodels.net/model-qualifiers/">
            <rdf:Description rdf:about="#meta_s_0150">
              <bqbiol:is>
                <rdf:Bag>
                    <rdf:li rdf:resource="http://identifiers.org/chebi/CHEBI:11561"/>
                    <rdf:li rdf:resource="http://identifiers.org/kegg.compound/C00966"/>
                </rdf:Bag>
              </bqbiol:is>
            </rdf:Description>
          </rdf:RDF>
        </annotation>
      </species>
      <species metaid="meta_s_0151" sboTerm="SBO:0000247" id="s_0151" name="2-Deoxy-D-glucose [Cytoplasm]" speciesType="t_0115" compartment="c_02" initialConcentration="0" hasOnlySubstanceUnits="false" boundaryCondition="false" constant="false">
        <notes>
          <body xmlns="http://www.w3.org/1999/xhtml">
                  <p>FORMULA:C6H12O5</p>
                  <p>CHARGE:0</p>
                  <p>CARBONS:6</p>
          </body>
        </notes>
        <annotation>
          <rdf:RDF xmlns:rdf="http://www.w3.org/1999/02/22-rdf-syntax-ns#" xmlns:dc="http://purl.org/dc/elements/1.1/" xmlns:dcterms="http://purl.org/dc/terms/" xmlns:vCard="http://www.w3.org/2001/vcard-rdf/3.0#" xmlns:bqbiol="http://biomodels.net/biology-qualifiers/" xmlns:bqmodel="http://biomodels.net/model-qualifiers/">
            <rdf:Description rdf:about="#meta_s_0151">
              <bqbiol:is>
                <rdf:Bag>
                    <rdf:li rdf:resource="http://identifiers.org/chebi/CHEBI:15866"/>
                    <rdf:li rdf:resource="http://identifiers.org/kegg.compound/C00586"/>
                </rdf:Bag>
              </bqbiol:is>
            </rdf:Description>
          </rdf:RDF>
        </annotation>
      </species>
      <species metaid="meta_s_0152" sboTerm="SBO:0000247" id="s_0152" name="2-Deoxy-D-glucose6-phosphate [Cytoplasm]" speciesType="t_0116" compartment="c_02" initialConcentration="0" hasOnlySubstanceUnits="false" boundaryCondition="false" constant="false">
        <notes>
          <body xmlns="http://www.w3.org/1999/xhtml">
                  <p>FORMULA:C6H13O8P</p>
                  <p>CHARGE:0</p>
                  <p>CARBONS:6</p>
          </body>
        </notes>
        <annotation>
          <rdf:RDF xmlns:rdf="http://www.w3.org/1999/02/22-rdf-syntax-ns#" xmlns:dc="http://purl.org/dc/elements/1.1/" xmlns:dcterms="http://purl.org/dc/terms/" xmlns:vCard="http://www.w3.org/2001/vcard-rdf/3.0#" xmlns:bqbiol="http://biomodels.net/biology-qualifiers/" xmlns:bqmodel="http://biomodels.net/model-qualifiers/">
            <rdf:Description rdf:about="#meta_s_0152">
              <bqbiol:is>
                <rdf:Bag>
                    <rdf:li rdf:resource="http://identifiers.org/chebi/CHEBI:16043"/>
                    <rdf:li rdf:resource="http://identifiers.org/kegg.compound/C06369"/>
                </rdf:Bag>
              </bqbiol:is>
            </rdf:Description>
          </rdf:RDF>
        </annotation>
      </species>
      <species metaid="meta_s_0153" sboTerm="SBO:0000247" id="s_0153" name="2-Deoxy-D-ribose1-phosphate [Cytoplasm]" speciesType="t_0117" compartment="c_02" initialConcentration="0" hasOnlySubstanceUnits="false" boundaryCondition="false" constant="false">
        <notes>
          <body xmlns="http://www.w3.org/1999/xhtml">
                  <p>FORMULA:C5H11O7P</p>
                  <p>CHARGE:0</p>
                  <p>CARBONS:5</p>
          </body>
        </notes>
        <annotation>
          <rdf:RDF xmlns:rdf="http://www.w3.org/1999/02/22-rdf-syntax-ns#" xmlns:dc="http://purl.org/dc/elements/1.1/" xmlns:dcterms="http://purl.org/dc/terms/" xmlns:vCard="http://www.w3.org/2001/vcard-rdf/3.0#" xmlns:bqbiol="http://biomodels.net/biology-qualifiers/" xmlns:bqmodel="http://biomodels.net/model-qualifiers/">
            <rdf:Description rdf:about="#meta_s_0153">
              <bqbiol:is>
                <rdf:Bag>
                    <rdf:li rdf:resource="http://identifiers.org/chebi/CHEBI:11563"/>
                    <rdf:li rdf:resource="http://identifiers.org/kegg.compound/C00672"/>
                </rdf:Bag>
              </bqbiol:is>
            </rdf:Description>
          </rdf:RDF>
        </annotation>
      </species>
      <species metaid="meta_s_0154" sboTerm="SBO:0000247" id="s_0154" name="2-Deoxy-D-ribose5-phosphate [Cytoplasm]" speciesType="t_0118" compartment="c_02" initialConcentration="0" hasOnlySubstanceUnits="false" boundaryCondition="false" constant="false">
        <notes>
          <body xmlns="http://www.w3.org/1999/xhtml">
                  <p>FORMULA:C5H9O7P</p>
                  <p>CHARGE:-2</p>
                  <p>CARBONS:5</p>
          </body>
        </notes>
        <annotation>
          <rdf:RDF xmlns:rdf="http://www.w3.org/1999/02/22-rdf-syntax-ns#" xmlns:dc="http://purl.org/dc/elements/1.1/" xmlns:dcterms="http://purl.org/dc/terms/" xmlns:vCard="http://www.w3.org/2001/vcard-rdf/3.0#" xmlns:bqbiol="http://biomodels.net/biology-qualifiers/" xmlns:bqmodel="http://biomodels.net/model-qualifiers/">
            <rdf:Description rdf:about="#meta_s_0154">
              <bqbiol:is>
                <rdf:Bag>
                    <rdf:li rdf:resource="http://identifiers.org/chebi/CHEBI:16132"/>
                    <rdf:li rdf:resource="http://identifiers.org/kegg.compound/C00673"/>
                </rdf:Bag>
              </bqbiol:is>
            </rdf:Description>
          </rdf:RDF>
        </annotation>
      </species>
      <species metaid="meta_s_0155" sboTerm="SBO:0000247" id="s_0155" name="2-Hexaprenyl-3-methyl-5-hydroxy-6-methoxy-1,4-benzoquinone [Mitochondria]" speciesType="t_0119" compartment="c_06" initialConcentration="0" hasOnlySubstanceUnits="false" boundaryCondition="false" constant="false">
        <notes>
          <body xmlns="http://www.w3.org/1999/xhtml">
                  <p>FORMULA:C38H56O4</p>
                  <p>CHARGE:0</p>
                  <p>CARBONS:38</p>
          </body>
        </notes>
        <annotation>
          <rdf:RDF xmlns:rdf="http://www.w3.org/1999/02/22-rdf-syntax-ns#" xmlns:dc="http://purl.org/dc/elements/1.1/" xmlns:dcterms="http://purl.org/dc/terms/" xmlns:vCard="http://www.w3.org/2001/vcard-rdf/3.0#" xmlns:bqbiol="http://biomodels.net/biology-qualifiers/" xmlns:bqmodel="http://biomodels.net/model-qualifiers/">
            <rdf:Description rdf:about="#meta_s_0155">
              <bqbiol:is>
                <rdf:Bag>
                    <rdf:li rdf:resource="http://identifiers.org/chebi/CHEBI:28753"/>
                    <rdf:li rdf:resource="http://identifiers.org/kegg.compound/C05805"/>
                </rdf:Bag>
              </bqbiol:is>
            </rdf:Description>
          </rdf:RDF>
        </annotation>
      </species>
      <species metaid="meta_s_0156" sboTerm="SBO:0000247" id="s_0156" name="2-Hexaprenyl-3-methyl-6-methoxy-1,4-benzoquinone [Mitochondria]" speciesType="t_0120" compartment="c_06" initialConcentration="0" hasOnlySubstanceUnits="false" boundaryCondition="false" constant="false">
        <notes>
          <body xmlns="http://www.w3.org/1999/xhtml">
                  <p>FORMULA:C38H56O3</p>
                  <p>CHARGE:0</p>
                  <p>CARBONS:38</p>
          </body>
        </notes>
        <annotation>
          <rdf:RDF xmlns:rdf="http://www.w3.org/1999/02/22-rdf-syntax-ns#" xmlns:dc="http://purl.org/dc/elements/1.1/" xmlns:dcterms="http://purl.org/dc/terms/" xmlns:vCard="http://www.w3.org/2001/vcard-rdf/3.0#" xmlns:bqbiol="http://biomodels.net/biology-qualifiers/" xmlns:bqmodel="http://biomodels.net/model-qualifiers/">
            <rdf:Description rdf:about="#meta_s_0156">
              <bqbiol:is>
                <rdf:Bag>
                    <rdf:li rdf:resource="http://identifiers.org/chebi/CHEBI:28711"/>
                    <rdf:li rdf:resource="http://identifiers.org/kegg.compound/C05804"/>
                </rdf:Bag>
              </bqbiol:is>
            </rdf:Description>
          </rdf:RDF>
        </annotation>
      </species>
      <species metaid="meta_s_0157" sboTerm="SBO:0000247" id="s_0157" name="2-Hexaprenyl-6-methoxy-1,4-benzoquinone [Mitochondria]" speciesType="t_0121" compartment="c_06" initialConcentration="0" hasOnlySubstanceUnits="false" boundaryCondition="false" constant="false">
        <notes>
          <body xmlns="http://www.w3.org/1999/xhtml">
                  <p>FORMULA:C37H54O3</p>
                  <p>CHARGE:0</p>
                  <p>CARBONS:37</p>
          </body>
        </notes>
        <annotation>
          <rdf:RDF xmlns:rdf="http://www.w3.org/1999/02/22-rdf-syntax-ns#" xmlns:dc="http://purl.org/dc/elements/1.1/" xmlns:dcterms="http://purl.org/dc/terms/" xmlns:vCard="http://www.w3.org/2001/vcard-rdf/3.0#" xmlns:bqbiol="http://biomodels.net/biology-qualifiers/" xmlns:bqmodel="http://biomodels.net/model-qualifiers/">
            <rdf:Description rdf:about="#meta_s_0157">
              <bqbiol:is>
                <rdf:Bag>
                    <rdf:li rdf:resource="http://identifiers.org/chebi/CHEBI:27752"/>
                    <rdf:li rdf:resource="http://identifiers.org/kegg.compound/C05803"/>
                </rdf:Bag>
              </bqbiol:is>
            </rdf:Description>
          </rdf:RDF>
        </annotation>
      </species>
      <species metaid="meta_s_0158" sboTerm="SBO:0000247" id="s_0158" name="2-Hexaprenyl-6-methoxyphenol [Mitochondria]" speciesType="t_0122" compartment="c_06" initialConcentration="0" hasOnlySubstanceUnits="false" boundaryCondition="false" constant="false">
        <notes>
          <body xmlns="http://www.w3.org/1999/xhtml">
                  <p>FORMULA:C37H56O2</p>
                  <p>CHARGE:0</p>
                  <p>CARBONS:37</p>
          </body>
        </notes>
        <annotation>
          <rdf:RDF xmlns:rdf="http://www.w3.org/1999/02/22-rdf-syntax-ns#" xmlns:dc="http://purl.org/dc/elements/1.1/" xmlns:dcterms="http://purl.org/dc/terms/" xmlns:vCard="http://www.w3.org/2001/vcard-rdf/3.0#" xmlns:bqbiol="http://biomodels.net/biology-qualifiers/" xmlns:bqmodel="http://biomodels.net/model-qualifiers/">
            <rdf:Description rdf:about="#meta_s_0158">
              <bqbiol:is>
                <rdf:Bag>
                    <rdf:li rdf:resource="http://identifiers.org/chebi/CHEBI:1109"/>
                    <rdf:li rdf:resource="http://identifiers.org/kegg.compound/C05802"/>
                </rdf:Bag>
              </bqbiol:is>
            </rdf:Description>
          </rdf:RDF>
        </annotation>
      </species>
      <species metaid="meta_s_0159" sboTerm="SBO:0000247" id="s_0159" name="2-Hydroxyphenylacetate [Cytoplasm]" speciesType="t_0123" compartment="c_02" initialConcentration="0" hasOnlySubstanceUnits="false" boundaryCondition="false" constant="false">
        <notes>
          <body xmlns="http://www.w3.org/1999/xhtml">
                  <p>FORMULA:C8H8O3</p>
                  <p>CHARGE:0</p>
                  <p>CARBONS:8</p>
          </body>
        </notes>
        <annotation>
          <rdf:RDF xmlns:rdf="http://www.w3.org/1999/02/22-rdf-syntax-ns#" xmlns:dc="http://purl.org/dc/elements/1.1/" xmlns:dcterms="http://purl.org/dc/terms/" xmlns:vCard="http://www.w3.org/2001/vcard-rdf/3.0#" xmlns:bqbiol="http://biomodels.net/biology-qualifiers/" xmlns:bqmodel="http://biomodels.net/model-qualifiers/">
            <rdf:Description rdf:about="#meta_s_0159">
              <bqbiol:is>
                <rdf:Bag>
                    <rdf:li rdf:resource="http://identifiers.org/chebi/CHEBI:28478"/>
                    <rdf:li rdf:resource="http://identifiers.org/kegg.compound/C05852"/>
                </rdf:Bag>
              </bqbiol:is>
            </rdf:Description>
          </rdf:RDF>
        </annotation>
      </species>
      <species metaid="meta_s_0160" sboTerm="SBO:0000247" id="s_0160" name="2-Isopropylmaleate [Cytoplasm]" speciesType="t_0124" compartment="c_02" initialConcentration="0" hasOnlySubstanceUnits="false" boundaryCondition="false" constant="false">
        <notes>
          <body xmlns="http://www.w3.org/1999/xhtml">
                  <p>FORMULA:C7H8O4</p>
                  <p>CHARGE:-2</p>
                  <p>CARBONS:7</p>
          </body>
        </notes>
        <annotation>
          <rdf:RDF xmlns:rdf="http://www.w3.org/1999/02/22-rdf-syntax-ns#" xmlns:dc="http://purl.org/dc/elements/1.1/" xmlns:dcterms="http://purl.org/dc/terms/" xmlns:vCard="http://www.w3.org/2001/vcard-rdf/3.0#" xmlns:bqbiol="http://biomodels.net/biology-qualifiers/" xmlns:bqmodel="http://biomodels.net/model-qualifiers/">
            <rdf:Description rdf:about="#meta_s_0160">
              <bqbiol:is>
                <rdf:Bag>
                    <rdf:li rdf:resource="http://identifiers.org/chebi/CHEBI:17275"/>
                    <rdf:li rdf:resource="http://identifiers.org/kegg.compound/C02631"/>
                </rdf:Bag>
              </bqbiol:is>
            </rdf:Description>
          </rdf:RDF>
        </annotation>
      </species>
      <species metaid="meta_s_0161" sboTerm="SBO:0000247" id="s_0161" name="2-methyl-1-butanol [Cytoplasm]" speciesType="t_0125" compartment="c_02" initialConcentration="0" hasOnlySubstanceUnits="false" boundaryCondition="false" constant="false">
        <notes>
          <body xmlns="http://www.w3.org/1999/xhtml">
                  <p>FORMULA:C4H10O</p>
                  <p>CHARGE:0</p>
                  <p>CARBONS:4</p>
          </body>
        </notes>
        <annotation>
          <rdf:RDF xmlns:rdf="http://www.w3.org/1999/02/22-rdf-syntax-ns#" xmlns:dc="http://purl.org/dc/elements/1.1/" xmlns:dcterms="http://purl.org/dc/terms/" xmlns:vCard="http://www.w3.org/2001/vcard-rdf/3.0#" xmlns:bqbiol="http://biomodels.net/biology-qualifiers/" xmlns:bqmodel="http://biomodels.net/model-qualifiers/">
            <rdf:Description rdf:about="#meta_s_0161">
              <bqbiol:is>
                <rdf:Bag>
                    <rdf:li rdf:resource="http://identifiers.org/chebi/CHEBI:28885"/>
                    <rdf:li rdf:resource="http://identifiers.org/kegg.compound/C06142"/>
                </rdf:Bag>
              </bqbiol:is>
            </rdf:Description>
          </rdf:RDF>
        </annotation>
      </species>
      <species metaid="meta_s_0162" sboTerm="SBO:0000247" id="s_0162" name="2-methyl-1-butanol [Extracellular]" speciesType="t_0125" compartment="c_04" initialConcentration="0" hasOnlySubstanceUnits="false" boundaryCondition="false" constant="false">
        <notes>
          <body xmlns="http://www.w3.org/1999/xhtml">
                  <p>FORMULA:C4H10O</p>
                  <p>CHARGE:0</p>
                  <p>CARBONS:4</p>
          </body>
        </notes>
        <annotation>
          <rdf:RDF xmlns:rdf="http://www.w3.org/1999/02/22-rdf-syntax-ns#" xmlns:dc="http://purl.org/dc/elements/1.1/" xmlns:dcterms="http://purl.org/dc/terms/" xmlns:vCard="http://www.w3.org/2001/vcard-rdf/3.0#" xmlns:bqbiol="http://biomodels.net/biology-qualifiers/" xmlns:bqmodel="http://biomodels.net/model-qualifiers/">
            <rdf:Description rdf:about="#meta_s_0162">
              <bqbiol:is>
                <rdf:Bag>
                    <rdf:li rdf:resource="http://identifiers.org/chebi/CHEBI:28885"/>
                    <rdf:li rdf:resource="http://identifiers.org/kegg.compound/C06142"/>
                </rdf:Bag>
              </bqbiol:is>
            </rdf:Description>
          </rdf:RDF>
        </annotation>
      </species>
      <species metaid="meta_s_0163" sboTerm="SBO:0000247" id="s_0163" name="2-methyl-1-butanol [Mitochondria]" speciesType="t_0125" compartment="c_06" initialConcentration="0" hasOnlySubstanceUnits="false" boundaryCondition="false" constant="false">
        <notes>
          <body xmlns="http://www.w3.org/1999/xhtml">
                  <p>FORMULA:C4H10O</p>
                  <p>CHARGE:0</p>
                  <p>CARBONS:4</p>
          </body>
        </notes>
        <annotation>
          <rdf:RDF xmlns:rdf="http://www.w3.org/1999/02/22-rdf-syntax-ns#" xmlns:dc="http://purl.org/dc/elements/1.1/" xmlns:dcterms="http://purl.org/dc/terms/" xmlns:vCard="http://www.w3.org/2001/vcard-rdf/3.0#" xmlns:bqbiol="http://biomodels.net/biology-qualifiers/" xmlns:bqmodel="http://biomodels.net/model-qualifiers/">
            <rdf:Description rdf:about="#meta_s_0163">
              <bqbiol:is>
                <rdf:Bag>
                    <rdf:li rdf:resource="http://identifiers.org/chebi/CHEBI:28885"/>
                    <rdf:li rdf:resource="http://identifiers.org/kegg.compound/C06142"/>
                </rdf:Bag>
              </bqbiol:is>
            </rdf:Description>
          </rdf:RDF>
        </annotation>
      </species>
      <species metaid="meta_s_0164" sboTerm="SBO:0000247" id="s_0164" name="2-methyl-1-butanol [Boundary]" speciesType="t_0125" compartment="c_01" initialConcentration="0" hasOnlySubstanceUnits="false" boundaryCondition="true" constant="true">
        <notes>
          <body xmlns="http://www.w3.org/1999/xhtml">
                  <p>FORMULA:C4H10O</p>
                  <p>CHARGE:0</p>
                  <p>CARBONS:4</p>
          </body>
        </notes>
        <annotation>
          <rdf:RDF xmlns:rdf="http://www.w3.org/1999/02/22-rdf-syntax-ns#" xmlns:dc="http://purl.org/dc/elements/1.1/" xmlns:dcterms="http://purl.org/dc/terms/" xmlns:vCard="http://www.w3.org/2001/vcard-rdf/3.0#" xmlns:bqbiol="http://biomodels.net/biology-qualifiers/" xmlns:bqmodel="http://biomodels.net/model-qualifiers/">
            <rdf:Description rdf:about="#meta_s_0164">
              <bqbiol:is>
                <rdf:Bag>
                    <rdf:li rdf:resource="http://identifiers.org/chebi/CHEBI:28885"/>
                    <rdf:li rdf:resource="http://identifiers.org/kegg.compound/C06142"/>
                </rdf:Bag>
              </bqbiol:is>
            </rdf:Description>
          </rdf:RDF>
        </annotation>
      </species>
      <species metaid="meta_s_0165" sboTerm="SBO:0000247" id="s_0165" name="2-Methyl-4-amino-5-hydroxymethylpyrimidinediphosphate [Cytoplasm]" speciesType="t_0126" compartment="c_02" initialConcentration="0" hasOnlySubstanceUnits="false" boundaryCondition="false" constant="false">
        <notes>
          <body xmlns="http://www.w3.org/1999/xhtml">
                  <p>FORMULA:C6H8N3O7P2</p>
                  <p>CHARGE:-3</p>
                  <p>CARBONS:6</p>
          </body>
        </notes>
        <annotation>
          <rdf:RDF xmlns:rdf="http://www.w3.org/1999/02/22-rdf-syntax-ns#" xmlns:dc="http://purl.org/dc/elements/1.1/" xmlns:dcterms="http://purl.org/dc/terms/" xmlns:vCard="http://www.w3.org/2001/vcard-rdf/3.0#" xmlns:bqbiol="http://biomodels.net/biology-qualifiers/" xmlns:bqmodel="http://biomodels.net/model-qualifiers/">
            <rdf:Description rdf:about="#meta_s_0165">
              <bqbiol:is>
                <rdf:Bag>
                    <rdf:li rdf:resource="http://identifiers.org/chebi/CHEBI:16629"/>
                    <rdf:li rdf:resource="http://identifiers.org/kegg.compound/C04752"/>
                </rdf:Bag>
              </bqbiol:is>
            </rdf:Description>
          </rdf:RDF>
        </annotation>
      </species>
      <species metaid="meta_s_0166" sboTerm="SBO:0000247" id="s_0166" name="2-Methylbutanal [Cytoplasm]" speciesType="t_0127" compartment="c_02" initialConcentration="0" hasOnlySubstanceUnits="false" boundaryCondition="false" constant="false">
        <notes>
          <body xmlns="http://www.w3.org/1999/xhtml">
                  <p>FORMULA:C5H10O</p>
                  <p>CHARGE:0</p>
                  <p>CARBONS:5</p>
          </body>
        </notes>
        <annotation>
          <rdf:RDF xmlns:rdf="http://www.w3.org/1999/02/22-rdf-syntax-ns#" xmlns:dc="http://purl.org/dc/elements/1.1/" xmlns:dcterms="http://purl.org/dc/terms/" xmlns:vCard="http://www.w3.org/2001/vcard-rdf/3.0#" xmlns:bqbiol="http://biomodels.net/biology-qualifiers/" xmlns:bqmodel="http://biomodels.net/model-qualifiers/">
            <rdf:Description rdf:about="#meta_s_0166">
              <bqbiol:is>
                <rdf:Bag>
                    <rdf:li rdf:resource="http://identifiers.org/chebi/CHEBI:16182"/>
                    <rdf:li rdf:resource="http://identifiers.org/kegg.compound/C02223"/>
                </rdf:Bag>
              </bqbiol:is>
            </rdf:Description>
          </rdf:RDF>
        </annotation>
      </species>
      <species metaid="meta_s_0167" sboTerm="SBO:0000247" id="s_0167" name="2-Methylbutanal [Mitochondria]" speciesType="t_0127" compartment="c_06" initialConcentration="0" hasOnlySubstanceUnits="false" boundaryCondition="false" constant="false">
        <notes>
          <body xmlns="http://www.w3.org/1999/xhtml">
                  <p>FORMULA:C5H10O</p>
                  <p>CHARGE:0</p>
                  <p>CARBONS:5</p>
          </body>
        </notes>
        <annotation>
          <rdf:RDF xmlns:rdf="http://www.w3.org/1999/02/22-rdf-syntax-ns#" xmlns:dc="http://purl.org/dc/elements/1.1/" xmlns:dcterms="http://purl.org/dc/terms/" xmlns:vCard="http://www.w3.org/2001/vcard-rdf/3.0#" xmlns:bqbiol="http://biomodels.net/biology-qualifiers/" xmlns:bqmodel="http://biomodels.net/model-qualifiers/">
            <rdf:Description rdf:about="#meta_s_0167">
              <bqbiol:is>
                <rdf:Bag>
                    <rdf:li rdf:resource="http://identifiers.org/chebi/CHEBI:16182"/>
                    <rdf:li rdf:resource="http://identifiers.org/kegg.compound/C02223"/>
                </rdf:Bag>
              </bqbiol:is>
            </rdf:Description>
          </rdf:RDF>
        </annotation>
      </species>
      <species metaid="meta_s_0168" sboTerm="SBO:0000247" id="s_0168" name="2-Oxo-3-hydroxy-4-phosphobutanoate [Cytoplasm]" speciesType="t_0128" compartment="c_02" initialConcentration="0" hasOnlySubstanceUnits="false" boundaryCondition="false" constant="false">
        <notes>
          <body xmlns="http://www.w3.org/1999/xhtml">
                  <p>FORMULA:C4H7O8P</p>
                  <p>CHARGE:0</p>
                  <p>CARBONS:4</p>
          </body>
        </notes>
        <annotation>
          <rdf:RDF xmlns:rdf="http://www.w3.org/1999/02/22-rdf-syntax-ns#" xmlns:dc="http://purl.org/dc/elements/1.1/" xmlns:dcterms="http://purl.org/dc/terms/" xmlns:vCard="http://www.w3.org/2001/vcard-rdf/3.0#" xmlns:bqbiol="http://biomodels.net/biology-qualifiers/" xmlns:bqmodel="http://biomodels.net/model-qualifiers/">
            <rdf:Description rdf:about="#meta_s_0168">
              <bqbiol:is>
                <rdf:Bag>
                    <rdf:li rdf:resource="http://identifiers.org/chebi/CHEBI:27951"/>
                    <rdf:li rdf:resource="http://identifiers.org/kegg.compound/C06054"/>
                </rdf:Bag>
              </bqbiol:is>
            </rdf:Description>
          </rdf:RDF>
        </annotation>
      </species>
      <species metaid="meta_s_0169" sboTerm="SBO:0000247" id="s_0169" name="2-Oxoadipate [Cytoplasm]" speciesType="t_0129" compartment="c_02" initialConcentration="0" hasOnlySubstanceUnits="false" boundaryCondition="false" constant="false">
        <notes>
          <body xmlns="http://www.w3.org/1999/xhtml">
                  <p>FORMULA:C6H6O5</p>
                  <p>CHARGE:-2</p>
                  <p>CARBONS:6</p>
          </body>
        </notes>
        <annotation>
          <rdf:RDF xmlns:rdf="http://www.w3.org/1999/02/22-rdf-syntax-ns#" xmlns:dc="http://purl.org/dc/elements/1.1/" xmlns:dcterms="http://purl.org/dc/terms/" xmlns:vCard="http://www.w3.org/2001/vcard-rdf/3.0#" xmlns:bqbiol="http://biomodels.net/biology-qualifiers/" xmlns:bqmodel="http://biomodels.net/model-qualifiers/">
            <rdf:Description rdf:about="#meta_s_0169">
              <bqbiol:is>
                <rdf:Bag>
                    <rdf:li rdf:resource="http://identifiers.org/chebi/CHEBI:15753"/>
                    <rdf:li rdf:resource="http://identifiers.org/kegg.compound/C00322"/>
                </rdf:Bag>
              </bqbiol:is>
            </rdf:Description>
          </rdf:RDF>
        </annotation>
      </species>
      <species metaid="meta_s_0170" sboTerm="SBO:0000247" id="s_0170" name="2-Oxoadipate [Mitochondria]" speciesType="t_0129" compartment="c_06" initialConcentration="0" hasOnlySubstanceUnits="false" boundaryCondition="false" constant="false">
        <notes>
          <body xmlns="http://www.w3.org/1999/xhtml">
                  <p>FORMULA:C6H6O5</p>
                  <p>CHARGE:-2</p>
                  <p>CARBONS:6</p>
          </body>
        </notes>
        <annotation>
          <rdf:RDF xmlns:rdf="http://www.w3.org/1999/02/22-rdf-syntax-ns#" xmlns:dc="http://purl.org/dc/elements/1.1/" xmlns:dcterms="http://purl.org/dc/terms/" xmlns:vCard="http://www.w3.org/2001/vcard-rdf/3.0#" xmlns:bqbiol="http://biomodels.net/biology-qualifiers/" xmlns:bqmodel="http://biomodels.net/model-qualifiers/">
            <rdf:Description rdf:about="#meta_s_0170">
              <bqbiol:is>
                <rdf:Bag>
                    <rdf:li rdf:resource="http://identifiers.org/chebi/CHEBI:15753"/>
                    <rdf:li rdf:resource="http://identifiers.org/kegg.compound/C00322"/>
                </rdf:Bag>
              </bqbiol:is>
            </rdf:Description>
          </rdf:RDF>
        </annotation>
      </species>
      <species metaid="meta_s_0171" sboTerm="SBO:0000247" id="s_0171" name="2-Oxobutanoate [Cytoplasm]" speciesType="t_0130" compartment="c_02" initialConcentration="0" hasOnlySubstanceUnits="false" boundaryCondition="false" constant="false">
        <notes>
          <body xmlns="http://www.w3.org/1999/xhtml">
                  <p>FORMULA:C4H5O3</p>
                  <p>CHARGE:-1</p>
                  <p>CARBONS:4</p>
          </body>
        </notes>
        <annotation>
          <rdf:RDF xmlns:rdf="http://www.w3.org/1999/02/22-rdf-syntax-ns#" xmlns:dc="http://purl.org/dc/elements/1.1/" xmlns:dcterms="http://purl.org/dc/terms/" xmlns:vCard="http://www.w3.org/2001/vcard-rdf/3.0#" xmlns:bqbiol="http://biomodels.net/biology-qualifiers/" xmlns:bqmodel="http://biomodels.net/model-qualifiers/">
            <rdf:Description rdf:about="#meta_s_0171">
              <bqbiol:is>
                <rdf:Bag>
                    <rdf:li rdf:resource="http://identifiers.org/chebi/CHEBI:30831"/>
                    <rdf:li rdf:resource="http://identifiers.org/kegg.compound/C00109"/>
                </rdf:Bag>
              </bqbiol:is>
            </rdf:Description>
          </rdf:RDF>
        </annotation>
      </species>
      <species metaid="meta_s_0172" sboTerm="SBO:0000247" id="s_0172" name="2-Oxobutanoate [Mitochondria]" speciesType="t_0130" compartment="c_06" initialConcentration="0" hasOnlySubstanceUnits="false" boundaryCondition="false" constant="false">
        <notes>
          <body xmlns="http://www.w3.org/1999/xhtml">
                  <p>FORMULA:C4H5O3</p>
                  <p>CHARGE:-1</p>
                  <p>CARBONS:4</p>
          </body>
        </notes>
        <annotation>
          <rdf:RDF xmlns:rdf="http://www.w3.org/1999/02/22-rdf-syntax-ns#" xmlns:dc="http://purl.org/dc/elements/1.1/" xmlns:dcterms="http://purl.org/dc/terms/" xmlns:vCard="http://www.w3.org/2001/vcard-rdf/3.0#" xmlns:bqbiol="http://biomodels.net/biology-qualifiers/" xmlns:bqmodel="http://biomodels.net/model-qualifiers/">
            <rdf:Description rdf:about="#meta_s_0172">
              <bqbiol:is>
                <rdf:Bag>
                    <rdf:li rdf:resource="http://identifiers.org/chebi/CHEBI:30831"/>
                    <rdf:li rdf:resource="http://identifiers.org/kegg.compound/C00109"/>
                </rdf:Bag>
              </bqbiol:is>
            </rdf:Description>
          </rdf:RDF>
        </annotation>
      </species>
      <species metaid="meta_s_0173" sboTerm="SBO:0000247" id="s_0173" name="2-Oxoglutarate [Cytoplasm]" speciesType="t_0131" compartment="c_02" initialConcentration="0" hasOnlySubstanceUnits="false" boundaryCondition="false" constant="false">
        <notes>
          <body xmlns="http://www.w3.org/1999/xhtml">
                  <p>FORMULA:C5H4O5</p>
                  <p>CHARGE:-2</p>
                  <p>CARBONS:5</p>
          </body>
        </notes>
        <annotation>
          <rdf:RDF xmlns:rdf="http://www.w3.org/1999/02/22-rdf-syntax-ns#" xmlns:dc="http://purl.org/dc/elements/1.1/" xmlns:dcterms="http://purl.org/dc/terms/" xmlns:vCard="http://www.w3.org/2001/vcard-rdf/3.0#" xmlns:bqbiol="http://biomodels.net/biology-qualifiers/" xmlns:bqmodel="http://biomodels.net/model-qualifiers/">
            <rdf:Description rdf:about="#meta_s_0173">
              <bqbiol:is>
                <rdf:Bag>
                    <rdf:li rdf:resource="http://identifiers.org/chebi/CHEBI:30915"/>
                    <rdf:li rdf:resource="http://identifiers.org/kegg.compound/C00026"/>
                </rdf:Bag>
              </bqbiol:is>
            </rdf:Description>
          </rdf:RDF>
        </annotation>
      </species>
      <species metaid="meta_s_0174" sboTerm="SBO:0000247" id="s_0174" name="2-Oxoglutarate [Mitochondria]" speciesType="t_0131" compartment="c_06" initialConcentration="0" hasOnlySubstanceUnits="false" boundaryCondition="false" constant="false">
        <notes>
          <body xmlns="http://www.w3.org/1999/xhtml">
                  <p>FORMULA:C5H4O5</p>
                  <p>CHARGE:-2</p>
                  <p>CARBONS:5</p>
          </body>
        </notes>
        <annotation>
          <rdf:RDF xmlns:rdf="http://www.w3.org/1999/02/22-rdf-syntax-ns#" xmlns:dc="http://purl.org/dc/elements/1.1/" xmlns:dcterms="http://purl.org/dc/terms/" xmlns:vCard="http://www.w3.org/2001/vcard-rdf/3.0#" xmlns:bqbiol="http://biomodels.net/biology-qualifiers/" xmlns:bqmodel="http://biomodels.net/model-qualifiers/">
            <rdf:Description rdf:about="#meta_s_0174">
              <bqbiol:is>
                <rdf:Bag>
                    <rdf:li rdf:resource="http://identifiers.org/chebi/CHEBI:30915"/>
                    <rdf:li rdf:resource="http://identifiers.org/kegg.compound/C00026"/>
                </rdf:Bag>
              </bqbiol:is>
            </rdf:Description>
          </rdf:RDF>
        </annotation>
      </species>
      <species metaid="meta_s_0175" sboTerm="SBO:0000247" id="s_0175" name="2-Oxoglutarate [Nucleus]" speciesType="t_0131" compartment="c_07" initialConcentration="0" hasOnlySubstanceUnits="false" boundaryCondition="false" constant="false">
        <notes>
          <body xmlns="http://www.w3.org/1999/xhtml">
                  <p>FORMULA:C5H4O5</p>
                  <p>CHARGE:-2</p>
                  <p>CARBONS:5</p>
          </body>
        </notes>
        <annotation>
          <rdf:RDF xmlns:rdf="http://www.w3.org/1999/02/22-rdf-syntax-ns#" xmlns:dc="http://purl.org/dc/elements/1.1/" xmlns:dcterms="http://purl.org/dc/terms/" xmlns:vCard="http://www.w3.org/2001/vcard-rdf/3.0#" xmlns:bqbiol="http://biomodels.net/biology-qualifiers/" xmlns:bqmodel="http://biomodels.net/model-qualifiers/">
            <rdf:Description rdf:about="#meta_s_0175">
              <bqbiol:is>
                <rdf:Bag>
                    <rdf:li rdf:resource="http://identifiers.org/chebi/CHEBI:30915"/>
                    <rdf:li rdf:resource="http://identifiers.org/kegg.compound/C00026"/>
                </rdf:Bag>
              </bqbiol:is>
            </rdf:Description>
          </rdf:RDF>
        </annotation>
      </species>
      <species metaid="meta_s_0176" sboTerm="SBO:0000247" id="s_0176" name="2-Oxoglutarate [Peroxisome]" speciesType="t_0131" compartment="c_08" initialConcentration="0" hasOnlySubstanceUnits="false" boundaryCondition="false" constant="false">
        <notes>
          <body xmlns="http://www.w3.org/1999/xhtml">
                  <p>FORMULA:C5H4O5</p>
                  <p>CHARGE:-2</p>
                  <p>CARBONS:5</p>
          </body>
        </notes>
        <annotation>
          <rdf:RDF xmlns:rdf="http://www.w3.org/1999/02/22-rdf-syntax-ns#" xmlns:dc="http://purl.org/dc/elements/1.1/" xmlns:dcterms="http://purl.org/dc/terms/" xmlns:vCard="http://www.w3.org/2001/vcard-rdf/3.0#" xmlns:bqbiol="http://biomodels.net/biology-qualifiers/" xmlns:bqmodel="http://biomodels.net/model-qualifiers/">
            <rdf:Description rdf:about="#meta_s_0176">
              <bqbiol:is>
                <rdf:Bag>
                    <rdf:li rdf:resource="http://identifiers.org/chebi/CHEBI:30915"/>
                    <rdf:li rdf:resource="http://identifiers.org/kegg.compound/C00026"/>
                </rdf:Bag>
              </bqbiol:is>
            </rdf:Description>
          </rdf:RDF>
        </annotation>
      </species>
      <species metaid="meta_s_0177" sboTerm="SBO:0000247" id="s_0177" name="2-Phenylacetamide [Cytoplasm]" speciesType="t_0132" compartment="c_02" initialConcentration="0" hasOnlySubstanceUnits="false" boundaryCondition="false" constant="false">
        <notes>
          <body xmlns="http://www.w3.org/1999/xhtml">
                  <p>FORMULA:C8H9NO</p>
                  <p>CHARGE:0</p>
                  <p>CARBONS:8</p>
          </body>
        </notes>
        <annotation>
          <rdf:RDF xmlns:rdf="http://www.w3.org/1999/02/22-rdf-syntax-ns#" xmlns:dc="http://purl.org/dc/elements/1.1/" xmlns:dcterms="http://purl.org/dc/terms/" xmlns:vCard="http://www.w3.org/2001/vcard-rdf/3.0#" xmlns:bqbiol="http://biomodels.net/biology-qualifiers/" xmlns:bqmodel="http://biomodels.net/model-qualifiers/">
            <rdf:Description rdf:about="#meta_s_0177">
              <bqbiol:is>
                <rdf:Bag>
                    <rdf:li rdf:resource="http://identifiers.org/chebi/CHEBI:16562"/>
                    <rdf:li rdf:resource="http://identifiers.org/kegg.compound/C02505"/>
                </rdf:Bag>
              </bqbiol:is>
            </rdf:Description>
          </rdf:RDF>
        </annotation>
      </species>
      <species metaid="meta_s_0178" sboTerm="SBO:0000247" id="s_0178" name="2-Phenylethanol [Cytoplasm]" speciesType="t_0133" compartment="c_02" initialConcentration="0" hasOnlySubstanceUnits="false" boundaryCondition="false" constant="false">
        <notes>
          <body xmlns="http://www.w3.org/1999/xhtml">
                  <p>FORMULA:C8H10O</p>
                  <p>CHARGE:0</p>
                  <p>CARBONS:8</p>
          </body>
        </notes>
        <annotation>
          <rdf:RDF xmlns:rdf="http://www.w3.org/1999/02/22-rdf-syntax-ns#" xmlns:dc="http://purl.org/dc/elements/1.1/" xmlns:dcterms="http://purl.org/dc/terms/" xmlns:vCard="http://www.w3.org/2001/vcard-rdf/3.0#" xmlns:bqbiol="http://biomodels.net/biology-qualifiers/" xmlns:bqmodel="http://biomodels.net/model-qualifiers/">
            <rdf:Description rdf:about="#meta_s_0178">
              <bqbiol:is>
                <rdf:Bag>
                    <rdf:li rdf:resource="http://identifiers.org/chebi/CHEBI:49000"/>
                    <rdf:li rdf:resource="http://identifiers.org/kegg.compound/C05853"/>
                </rdf:Bag>
              </bqbiol:is>
            </rdf:Description>
          </rdf:RDF>
        </annotation>
      </species>
      <species metaid="meta_s_0179" sboTerm="SBO:0000247" id="s_0179" name="2-Phenylethanol [Mitochondria]" speciesType="t_0133" compartment="c_06" initialConcentration="0" hasOnlySubstanceUnits="false" boundaryCondition="false" constant="false">
        <notes>
          <body xmlns="http://www.w3.org/1999/xhtml">
                  <p>FORMULA:C8H10O</p>
                  <p>CHARGE:0</p>
                  <p>CARBONS:8</p>
          </body>
        </notes>
        <annotation>
          <rdf:RDF xmlns:rdf="http://www.w3.org/1999/02/22-rdf-syntax-ns#" xmlns:dc="http://purl.org/dc/elements/1.1/" xmlns:dcterms="http://purl.org/dc/terms/" xmlns:vCard="http://www.w3.org/2001/vcard-rdf/3.0#" xmlns:bqbiol="http://biomodels.net/biology-qualifiers/" xmlns:bqmodel="http://biomodels.net/model-qualifiers/">
            <rdf:Description rdf:about="#meta_s_0179">
              <bqbiol:is>
                <rdf:Bag>
                    <rdf:li rdf:resource="http://identifiers.org/chebi/CHEBI:49000"/>
                    <rdf:li rdf:resource="http://identifiers.org/kegg.compound/C05853"/>
                </rdf:Bag>
              </bqbiol:is>
            </rdf:Description>
          </rdf:RDF>
        </annotation>
      </species>
      <species metaid="meta_s_0180" sboTerm="SBO:0000247" id="s_0180" name="2-Phospho-D-glycerate [Cytoplasm]" speciesType="t_0134" compartment="c_02" initialConcentration="0" hasOnlySubstanceUnits="false" boundaryCondition="false" constant="false">
        <notes>
          <body xmlns="http://www.w3.org/1999/xhtml">
                  <p>FORMULA:C3H4O7P</p>
                  <p>CHARGE:-3</p>
                  <p>CARBONS:3</p>
          </body>
        </notes>
        <annotation>
          <rdf:RDF xmlns:rdf="http://www.w3.org/1999/02/22-rdf-syntax-ns#" xmlns:dc="http://purl.org/dc/elements/1.1/" xmlns:dcterms="http://purl.org/dc/terms/" xmlns:vCard="http://www.w3.org/2001/vcard-rdf/3.0#" xmlns:bqbiol="http://biomodels.net/biology-qualifiers/" xmlns:bqmodel="http://biomodels.net/model-qualifiers/">
            <rdf:Description rdf:about="#meta_s_0180">
              <bqbiol:is>
                <rdf:Bag>
                    <rdf:li rdf:resource="http://identifiers.org/chebi/CHEBI:17835"/>
                    <rdf:li rdf:resource="http://identifiers.org/kegg.compound/C00631"/>
                </rdf:Bag>
              </bqbiol:is>
            </rdf:Description>
          </rdf:RDF>
        </annotation>
      </species>
      <species metaid="meta_s_0181" sboTerm="SBO:0000247" id="s_0181" name="2-trans-Dodecenoyl-CoA [peroxisome]" speciesType="t_0135" compartment="c_08" initialConcentration="0" hasOnlySubstanceUnits="false" boundaryCondition="false" constant="false">
        <notes>
          <body xmlns="http://www.w3.org/1999/xhtml">
                  <p>FORMULA:C33H52N7O17P3S</p>
                  <p>CHARGE:-4</p>
                  <p>CARBONS:33</p>
          </body>
        </notes>
        <annotation>
          <rdf:RDF xmlns:rdf="http://www.w3.org/1999/02/22-rdf-syntax-ns#" xmlns:dc="http://purl.org/dc/elements/1.1/" xmlns:dcterms="http://purl.org/dc/terms/" xmlns:vCard="http://www.w3.org/2001/vcard-rdf/3.0#" xmlns:bqbiol="http://biomodels.net/biology-qualifiers/" xmlns:bqmodel="http://biomodels.net/model-qualifiers/">
            <rdf:Description rdf:about="#meta_s_0181">
              <bqbiol:is>
                <rdf:Bag>
                    <rdf:li rdf:resource="http://identifiers.org/chebi/CHEBI:15471"/>
                    <rdf:li rdf:resource="http://identifiers.org/kegg.compound/C03221"/>
                </rdf:Bag>
              </bqbiol:is>
            </rdf:Description>
          </rdf:RDF>
        </annotation>
      </species>
      <species metaid="meta_s_0182" sboTerm="SBO:0000247" id="s_0182" name="3-(4-Hydroxyphenyl)pyruvate [Cytoplasm]" speciesType="t_0136" compartment="c_02" initialConcentration="0" hasOnlySubstanceUnits="false" boundaryCondition="false" constant="false">
        <notes>
          <body xmlns="http://www.w3.org/1999/xhtml">
                  <p>FORMULA:C9H7O4</p>
                  <p>CHARGE:-1</p>
                  <p>CARBONS:9</p>
          </body>
        </notes>
        <annotation>
          <rdf:RDF xmlns:rdf="http://www.w3.org/1999/02/22-rdf-syntax-ns#" xmlns:dc="http://purl.org/dc/elements/1.1/" xmlns:dcterms="http://purl.org/dc/terms/" xmlns:vCard="http://www.w3.org/2001/vcard-rdf/3.0#" xmlns:bqbiol="http://biomodels.net/biology-qualifiers/" xmlns:bqmodel="http://biomodels.net/model-qualifiers/">
            <rdf:Description rdf:about="#meta_s_0182">
              <bqbiol:is>
                <rdf:Bag>
                    <rdf:li rdf:resource="http://identifiers.org/chebi/CHEBI:15999"/>
                    <rdf:li rdf:resource="http://identifiers.org/kegg.compound/C01179"/>
                </rdf:Bag>
              </bqbiol:is>
            </rdf:Description>
          </rdf:RDF>
        </annotation>
      </species>
      <species metaid="meta_s_0183" sboTerm="SBO:0000247" id="s_0183" name="3-(4-Hydroxyphenyl)pyruvate [Mitochondria]" speciesType="t_0136" compartment="c_06" initialConcentration="0" hasOnlySubstanceUnits="false" boundaryCondition="false" constant="false">
        <notes>
          <body xmlns="http://www.w3.org/1999/xhtml">
                  <p>FORMULA:C9H7O4</p>
                  <p>CHARGE:-1</p>
                  <p>CARBONS:9</p>
          </body>
        </notes>
        <annotation>
          <rdf:RDF xmlns:rdf="http://www.w3.org/1999/02/22-rdf-syntax-ns#" xmlns:dc="http://purl.org/dc/elements/1.1/" xmlns:dcterms="http://purl.org/dc/terms/" xmlns:vCard="http://www.w3.org/2001/vcard-rdf/3.0#" xmlns:bqbiol="http://biomodels.net/biology-qualifiers/" xmlns:bqmodel="http://biomodels.net/model-qualifiers/">
            <rdf:Description rdf:about="#meta_s_0183">
              <bqbiol:is>
                <rdf:Bag>
                    <rdf:li rdf:resource="http://identifiers.org/chebi/CHEBI:15999"/>
                    <rdf:li rdf:resource="http://identifiers.org/kegg.compound/C01179"/>
                </rdf:Bag>
              </bqbiol:is>
            </rdf:Description>
          </rdf:RDF>
        </annotation>
      </species>
      <species metaid="meta_s_0184" sboTerm="SBO:0000247" id="s_0184" name="3-(4-Hydroxyphenyl)pyruvate [Peroxisome]" speciesType="t_0136" compartment="c_08" initialConcentration="0" hasOnlySubstanceUnits="false" boundaryCondition="false" constant="false">
        <notes>
          <body xmlns="http://www.w3.org/1999/xhtml">
                  <p>FORMULA:C9H7O4</p>
                  <p>CHARGE:-1</p>
                  <p>CARBONS:9</p>
          </body>
        </notes>
        <annotation>
          <rdf:RDF xmlns:rdf="http://www.w3.org/1999/02/22-rdf-syntax-ns#" xmlns:dc="http://purl.org/dc/elements/1.1/" xmlns:dcterms="http://purl.org/dc/terms/" xmlns:vCard="http://www.w3.org/2001/vcard-rdf/3.0#" xmlns:bqbiol="http://biomodels.net/biology-qualifiers/" xmlns:bqmodel="http://biomodels.net/model-qualifiers/">
            <rdf:Description rdf:about="#meta_s_0184">
              <bqbiol:is>
                <rdf:Bag>
                    <rdf:li rdf:resource="http://identifiers.org/chebi/CHEBI:15999"/>
                    <rdf:li rdf:resource="http://identifiers.org/kegg.compound/C01179"/>
                </rdf:Bag>
              </bqbiol:is>
            </rdf:Description>
          </rdf:RDF>
        </annotation>
      </species>
      <species metaid="meta_s_0185" sboTerm="SBO:0000247" id="s_0185" name="3-(Imidazol-4-yl)-2-oxopropylphosphate [Cytoplasm]" speciesType="t_0137" compartment="c_02" initialConcentration="0" hasOnlySubstanceUnits="false" boundaryCondition="false" constant="false">
        <notes>
          <body xmlns="http://www.w3.org/1999/xhtml">
                  <p>FORMULA:C6H7N2O5P</p>
                  <p>CHARGE:-2</p>
                  <p>CARBONS:6</p>
          </body>
        </notes>
        <annotation>
          <rdf:RDF xmlns:rdf="http://www.w3.org/1999/02/22-rdf-syntax-ns#" xmlns:dc="http://purl.org/dc/elements/1.1/" xmlns:dcterms="http://purl.org/dc/terms/" xmlns:vCard="http://www.w3.org/2001/vcard-rdf/3.0#" xmlns:bqbiol="http://biomodels.net/biology-qualifiers/" xmlns:bqmodel="http://biomodels.net/model-qualifiers/">
            <rdf:Description rdf:about="#meta_s_0185">
              <bqbiol:is>
                <rdf:Bag>
                    <rdf:li rdf:resource="http://identifiers.org/chebi/CHEBI:16426"/>
                    <rdf:li rdf:resource="http://identifiers.org/kegg.compound/C01267"/>
                </rdf:Bag>
              </bqbiol:is>
            </rdf:Description>
          </rdf:RDF>
        </annotation>
      </species>
      <species metaid="meta_s_0186" sboTerm="SBO:0000247" id="s_0186" name="3,4-Dihydroxy-2-butanone4-phosphate [Cytoplasm]" speciesType="t_0138" compartment="c_02" initialConcentration="0" hasOnlySubstanceUnits="false" boundaryCondition="false" constant="false">
        <notes>
          <body xmlns="http://www.w3.org/1999/xhtml">
                  <p>FORMULA:C4H9O6P</p>
                  <p>CHARGE:0</p>
                  <p>CARBONS:4</p>
          </body>
        </notes>
        <annotation>
          <rdf:RDF xmlns:rdf="http://www.w3.org/1999/02/22-rdf-syntax-ns#" xmlns:dc="http://purl.org/dc/elements/1.1/" xmlns:dcterms="http://purl.org/dc/terms/" xmlns:vCard="http://www.w3.org/2001/vcard-rdf/3.0#" xmlns:bqbiol="http://biomodels.net/biology-qualifiers/" xmlns:bqmodel="http://biomodels.net/model-qualifiers/">
            <rdf:Description rdf:about="#meta_s_0186">
              <bqbiol:is>
                <rdf:Bag>
                    <rdf:li rdf:resource="http://identifiers.org/chebi/CHEBI:50606"/>
                    <rdf:li rdf:resource="http://identifiers.org/kegg.compound/C15556"/>
                </rdf:Bag>
              </bqbiol:is>
            </rdf:Description>
          </rdf:RDF>
        </annotation>
      </species>
      <species metaid="meta_s_0187" sboTerm="SBO:0000247" id="s_0187" name="3',5'-CyclicAMP [Cytoplasm]" speciesType="t_0139" compartment="c_02" initialConcentration="0" hasOnlySubstanceUnits="false" boundaryCondition="false" constant="false">
        <notes>
          <body xmlns="http://www.w3.org/1999/xhtml">
                  <p>FORMULA:C10H11N5O6P</p>
                  <p>CHARGE:-1</p>
                  <p>CARBONS:10</p>
          </body>
        </notes>
        <annotation>
          <rdf:RDF xmlns:rdf="http://www.w3.org/1999/02/22-rdf-syntax-ns#" xmlns:dc="http://purl.org/dc/elements/1.1/" xmlns:dcterms="http://purl.org/dc/terms/" xmlns:vCard="http://www.w3.org/2001/vcard-rdf/3.0#" xmlns:bqbiol="http://biomodels.net/biology-qualifiers/" xmlns:bqmodel="http://biomodels.net/model-qualifiers/">
            <rdf:Description rdf:about="#meta_s_0187">
              <bqbiol:is>
                <rdf:Bag>
                    <rdf:li rdf:resource="http://identifiers.org/chebi/CHEBI:17489"/>
                    <rdf:li rdf:resource="http://identifiers.org/kegg.compound/C00575"/>
                </rdf:Bag>
              </bqbiol:is>
            </rdf:Description>
          </rdf:RDF>
        </annotation>
      </species>
      <species metaid="meta_s_0188" sboTerm="SBO:0000247" id="s_0188" name="3',5'-CyclicGMP [Cytoplasm]" speciesType="t_0140" compartment="c_02" initialConcentration="0" hasOnlySubstanceUnits="false" boundaryCondition="false" constant="false">
        <notes>
          <body xmlns="http://www.w3.org/1999/xhtml">
                  <p>FORMULA:C10H11N5O7P</p>
                  <p>CHARGE:-1</p>
                  <p>CARBONS:10</p>
          </body>
        </notes>
        <annotation>
          <rdf:RDF xmlns:rdf="http://www.w3.org/1999/02/22-rdf-syntax-ns#" xmlns:dc="http://purl.org/dc/elements/1.1/" xmlns:dcterms="http://purl.org/dc/terms/" xmlns:vCard="http://www.w3.org/2001/vcard-rdf/3.0#" xmlns:bqbiol="http://biomodels.net/biology-qualifiers/" xmlns:bqmodel="http://biomodels.net/model-qualifiers/">
            <rdf:Description rdf:about="#meta_s_0188">
              <bqbiol:is>
                <rdf:Bag>
                    <rdf:li rdf:resource="http://identifiers.org/chebi/CHEBI:16356"/>
                    <rdf:li rdf:resource="http://identifiers.org/kegg.compound/C00942"/>
                </rdf:Bag>
              </bqbiol:is>
            </rdf:Description>
          </rdf:RDF>
        </annotation>
      </species>
      <species metaid="meta_s_0189" sboTerm="SBO:0000247" id="s_0189" name="3-Aminopropanal [Cytoplasm]" speciesType="t_0141" compartment="c_02" initialConcentration="0" hasOnlySubstanceUnits="false" boundaryCondition="false" constant="false">
        <notes>
          <body xmlns="http://www.w3.org/1999/xhtml">
                  <p>FORMULA:C3H7NO</p>
                  <p>CHARGE:0</p>
                  <p>CARBONS:3</p>
          </body>
        </notes>
        <annotation>
          <rdf:RDF xmlns:rdf="http://www.w3.org/1999/02/22-rdf-syntax-ns#" xmlns:dc="http://purl.org/dc/elements/1.1/" xmlns:dcterms="http://purl.org/dc/terms/" xmlns:vCard="http://www.w3.org/2001/vcard-rdf/3.0#" xmlns:bqbiol="http://biomodels.net/biology-qualifiers/" xmlns:bqmodel="http://biomodels.net/model-qualifiers/">
            <rdf:Description rdf:about="#meta_s_0189">
              <bqbiol:is>
                <rdf:Bag>
                    <rdf:li rdf:resource="http://identifiers.org/chebi/CHEBI:18090"/>
                    <rdf:li rdf:resource="http://identifiers.org/kegg.compound/C05665"/>
                </rdf:Bag>
              </bqbiol:is>
            </rdf:Description>
          </rdf:RDF>
        </annotation>
      </species>
      <species metaid="meta_s_0190" sboTerm="SBO:0000247" id="s_0190" name="3-Dehydroquinate [Cytoplasm]" speciesType="t_0142" compartment="c_02" initialConcentration="0" hasOnlySubstanceUnits="false" boundaryCondition="false" constant="false">
        <notes>
          <body xmlns="http://www.w3.org/1999/xhtml">
                  <p>FORMULA:C7H9O6</p>
                  <p>CHARGE:-1</p>
                  <p>CARBONS:7</p>
          </body>
        </notes>
        <annotation>
          <rdf:RDF xmlns:rdf="http://www.w3.org/1999/02/22-rdf-syntax-ns#" xmlns:dc="http://purl.org/dc/elements/1.1/" xmlns:dcterms="http://purl.org/dc/terms/" xmlns:vCard="http://www.w3.org/2001/vcard-rdf/3.0#" xmlns:bqbiol="http://biomodels.net/biology-qualifiers/" xmlns:bqmodel="http://biomodels.net/model-qualifiers/">
            <rdf:Description rdf:about="#meta_s_0190">
              <bqbiol:is>
                <rdf:Bag>
                    <rdf:li rdf:resource="http://identifiers.org/chebi/CHEBI:32364"/>
                    <rdf:li rdf:resource="http://identifiers.org/kegg.compound/C00944"/>
                </rdf:Bag>
              </bqbiol:is>
            </rdf:Description>
          </rdf:RDF>
        </annotation>
      </species>
      <species metaid="meta_s_0191" sboTerm="SBO:0000247" id="s_0191" name="3-Dehydroshikimate [Cytoplasm]" speciesType="t_0143" compartment="c_02" initialConcentration="0" hasOnlySubstanceUnits="false" boundaryCondition="false" constant="false">
        <notes>
          <body xmlns="http://www.w3.org/1999/xhtml">
                  <p>FORMULA:C7H7O5</p>
                  <p>CHARGE:-1</p>
                  <p>CARBONS:7</p>
          </body>
        </notes>
        <annotation>
          <rdf:RDF xmlns:rdf="http://www.w3.org/1999/02/22-rdf-syntax-ns#" xmlns:dc="http://purl.org/dc/elements/1.1/" xmlns:dcterms="http://purl.org/dc/terms/" xmlns:vCard="http://www.w3.org/2001/vcard-rdf/3.0#" xmlns:bqbiol="http://biomodels.net/biology-qualifiers/" xmlns:bqmodel="http://biomodels.net/model-qualifiers/">
            <rdf:Description rdf:about="#meta_s_0191">
              <bqbiol:is>
                <rdf:Bag>
                    <rdf:li rdf:resource="http://identifiers.org/chebi/CHEBI:16630"/>
                    <rdf:li rdf:resource="http://identifiers.org/kegg.compound/C02637"/>
                </rdf:Bag>
              </bqbiol:is>
            </rdf:Description>
          </rdf:RDF>
        </annotation>
      </species>
      <species metaid="meta_s_0192" sboTerm="SBO:0000247" id="s_0192" name="3-Dehydrosphinganine [Endoplasmic_reticulum]" speciesType="t_0144" compartment="c_03" initialConcentration="0" hasOnlySubstanceUnits="false" boundaryCondition="false" constant="false">
        <notes>
          <body xmlns="http://www.w3.org/1999/xhtml">
                  <p>FORMULA:C18H38NO2</p>
                  <p>CHARGE:1</p>
                  <p>CARBONS:18</p>
          </body>
        </notes>
        <annotation>
          <rdf:RDF xmlns:rdf="http://www.w3.org/1999/02/22-rdf-syntax-ns#" xmlns:dc="http://purl.org/dc/elements/1.1/" xmlns:dcterms="http://purl.org/dc/terms/" xmlns:vCard="http://www.w3.org/2001/vcard-rdf/3.0#" xmlns:bqbiol="http://biomodels.net/biology-qualifiers/" xmlns:bqmodel="http://biomodels.net/model-qualifiers/">
            <rdf:Description rdf:about="#meta_s_0192">
              <bqbiol:is>
                <rdf:Bag>
                    <rdf:li rdf:resource="http://identifiers.org/chebi/CHEBI:17862"/>
                    <rdf:li rdf:resource="http://identifiers.org/kegg.compound/C02934"/>
                </rdf:Bag>
              </bqbiol:is>
            </rdf:Description>
          </rdf:RDF>
        </annotation>
      </species>
      <species metaid="meta_s_0193" sboTerm="SBO:0000247" id="s_0193" name="3-Hexaprenyl-4,5-dihydroxybenzoate [Mitochondria]" speciesType="t_0145" compartment="c_06" initialConcentration="0" hasOnlySubstanceUnits="false" boundaryCondition="false" constant="false">
        <notes>
          <body xmlns="http://www.w3.org/1999/xhtml">
                  <p>FORMULA:C37H53O4</p>
                  <p>CHARGE:-1</p>
                  <p>CARBONS:37</p>
          </body>
        </notes>
        <annotation>
          <rdf:RDF xmlns:rdf="http://www.w3.org/1999/02/22-rdf-syntax-ns#" xmlns:dc="http://purl.org/dc/elements/1.1/" xmlns:dcterms="http://purl.org/dc/terms/" xmlns:vCard="http://www.w3.org/2001/vcard-rdf/3.0#" xmlns:bqbiol="http://biomodels.net/biology-qualifiers/" xmlns:bqmodel="http://biomodels.net/model-qualifiers/">
            <rdf:Description rdf:about="#meta_s_0193">
              <bqbiol:is>
                <rdf:Bag>
                    <rdf:li rdf:resource="http://identifiers.org/chebi/CHEBI:18081"/>
                    <rdf:li rdf:resource="http://identifiers.org/kegg.compound/C05200"/>
                </rdf:Bag>
              </bqbiol:is>
            </rdf:Description>
          </rdf:RDF>
        </annotation>
      </species>
      <species metaid="meta_s_0194" sboTerm="SBO:0000247" id="s_0194" name="3-Hexaprenyl-4-hydroxy-5-methoxybenzoate [Mitochondria]" speciesType="t_0146" compartment="c_06" initialConcentration="0" hasOnlySubstanceUnits="false" boundaryCondition="false" constant="false">
        <notes>
          <body xmlns="http://www.w3.org/1999/xhtml">
                  <p>FORMULA:C38H55O4</p>
                  <p>CHARGE:-1</p>
                  <p>CARBONS:38</p>
          </body>
        </notes>
        <annotation>
          <rdf:RDF xmlns:rdf="http://www.w3.org/1999/02/22-rdf-syntax-ns#" xmlns:dc="http://purl.org/dc/elements/1.1/" xmlns:dcterms="http://purl.org/dc/terms/" xmlns:vCard="http://www.w3.org/2001/vcard-rdf/3.0#" xmlns:bqbiol="http://biomodels.net/biology-qualifiers/" xmlns:bqmodel="http://biomodels.net/model-qualifiers/">
            <rdf:Description rdf:about="#meta_s_0194">
              <bqbiol:is>
                <rdf:Bag>
                    <rdf:li rdf:resource="http://identifiers.org/chebi/CHEBI:16835"/>
                    <rdf:li rdf:resource="http://identifiers.org/kegg.compound/C05313"/>
                </rdf:Bag>
              </bqbiol:is>
            </rdf:Description>
          </rdf:RDF>
        </annotation>
      </species>
      <species metaid="meta_s_0195" sboTerm="SBO:0000247" id="s_0195" name="3-Hexaprenyl-4-hydroxybenzoate [Mitochondria]" speciesType="t_0147" compartment="c_06" initialConcentration="0" hasOnlySubstanceUnits="false" boundaryCondition="false" constant="false">
        <notes>
          <body xmlns="http://www.w3.org/1999/xhtml">
                  <p>FORMULA:C37H54O3</p>
                  <p>CHARGE:0</p>
                  <p>CARBONS:37</p>
          </body>
        </notes>
        <annotation>
          <rdf:RDF xmlns:rdf="http://www.w3.org/1999/02/22-rdf-syntax-ns#" xmlns:dc="http://purl.org/dc/elements/1.1/" xmlns:dcterms="http://purl.org/dc/terms/" xmlns:vCard="http://www.w3.org/2001/vcard-rdf/3.0#" xmlns:bqbiol="http://biomodels.net/biology-qualifiers/" xmlns:bqmodel="http://biomodels.net/model-qualifiers/">
            <rdf:Description rdf:about="#meta_s_0195">
              <bqbiol:is>
                <rdf:Bag>
                    <rdf:li rdf:resource="http://identifiers.org/chebi/CHEBI:31116"/>
                    <rdf:li rdf:resource="http://identifiers.org/kegg.compound/C13425"/>
                </rdf:Bag>
              </bqbiol:is>
            </rdf:Description>
          </rdf:RDF>
        </annotation>
      </species>
      <species metaid="meta_s_0196" sboTerm="SBO:0000247" id="s_0196" name="3-Hydroxy-3-methyl-2-oxobutanoicacid [Mitochondria]" speciesType="t_0148" compartment="c_06" initialConcentration="0" hasOnlySubstanceUnits="false" boundaryCondition="false" constant="false">
        <notes>
          <body xmlns="http://www.w3.org/1999/xhtml">
                  <p>FORMULA:C5H8O4</p>
                  <p>CHARGE:0</p>
                  <p>CARBONS:5</p>
          </body>
        </notes>
        <annotation>
          <rdf:RDF xmlns:rdf="http://www.w3.org/1999/02/22-rdf-syntax-ns#" xmlns:dc="http://purl.org/dc/elements/1.1/" xmlns:dcterms="http://purl.org/dc/terms/" xmlns:vCard="http://www.w3.org/2001/vcard-rdf/3.0#" xmlns:bqbiol="http://biomodels.net/biology-qualifiers/" xmlns:bqmodel="http://biomodels.net/model-qualifiers/">
            <rdf:Description rdf:about="#meta_s_0196">
              <bqbiol:is>
                <rdf:Bag>
                    <rdf:li rdf:resource="http://identifiers.org/chebi/CHEBI:17667"/>
                    <rdf:li rdf:resource="http://identifiers.org/kegg.compound/C04181"/>
                </rdf:Bag>
              </bqbiol:is>
            </rdf:Description>
          </rdf:RDF>
        </annotation>
      </species>
      <species metaid="meta_s_0197" sboTerm="SBO:0000247" id="s_0197" name="3-Hydroxyanthranilate [Cytoplasm]" speciesType="t_0149" compartment="c_02" initialConcentration="0" hasOnlySubstanceUnits="false" boundaryCondition="false" constant="false">
        <notes>
          <body xmlns="http://www.w3.org/1999/xhtml">
                  <p>FORMULA:C7H6NO3</p>
                  <p>CHARGE:-1</p>
                  <p>CARBONS:7</p>
          </body>
        </notes>
        <annotation>
          <rdf:RDF xmlns:rdf="http://www.w3.org/1999/02/22-rdf-syntax-ns#" xmlns:dc="http://purl.org/dc/elements/1.1/" xmlns:dcterms="http://purl.org/dc/terms/" xmlns:vCard="http://www.w3.org/2001/vcard-rdf/3.0#" xmlns:bqbiol="http://biomodels.net/biology-qualifiers/" xmlns:bqmodel="http://biomodels.net/model-qualifiers/">
            <rdf:Description rdf:about="#meta_s_0197">
              <bqbiol:is>
                <rdf:Bag>
                    <rdf:li rdf:resource="http://identifiers.org/chebi/CHEBI:15793"/>
                    <rdf:li rdf:resource="http://identifiers.org/kegg.compound/C00632"/>
                </rdf:Bag>
              </bqbiol:is>
            </rdf:Description>
          </rdf:RDF>
        </annotation>
      </species>
      <species metaid="meta_s_0198" sboTerm="SBO:0000247" id="s_0198" name="3-Hydroxydocosanoyl-CoA [Endoplasmic_reticulum]" speciesType="t_0150" compartment="c_03" initialConcentration="0" hasOnlySubstanceUnits="false" boundaryCondition="false" constant="false">
        <notes>
          <body xmlns="http://www.w3.org/1999/xhtml">
                  <p>FORMULA:C35H56N7O17P3S</p>
                  <p>CHARGE:-4</p>
                  <p>CARBONS:35</p>
          </body>
        </notes>
        <annotation>
          <rdf:RDF xmlns:rdf="http://www.w3.org/1999/02/22-rdf-syntax-ns#" xmlns:dc="http://purl.org/dc/elements/1.1/" xmlns:dcterms="http://purl.org/dc/terms/" xmlns:vCard="http://www.w3.org/2001/vcard-rdf/3.0#" xmlns:bqbiol="http://biomodels.net/biology-qualifiers/" xmlns:bqmodel="http://biomodels.net/model-qualifiers/">
            <rdf:Description rdf:about="#meta_s_0198">
              <bqbiol:is>
                <rdf:Bag>
                    <rdf:li rdf:resource="http://identifiers.org/chebi/CHEBI:52325"/>
                    <rdf:li rdf:resource="http://identifiers.org/kegg.compound/-"/>
                </rdf:Bag>
              </bqbiol:is>
            </rdf:Description>
          </rdf:RDF>
        </annotation>
      </species>
      <species metaid="meta_s_0199" sboTerm="SBO:0000247" id="s_0199" name="3-Hydroxyeicosanoyl-CoA [Endoplasmic_reticulum]" speciesType="t_0151" compartment="c_03" initialConcentration="0" hasOnlySubstanceUnits="false" boundaryCondition="false" constant="false">
        <notes>
          <body xmlns="http://www.w3.org/1999/xhtml">
                  <p>FORMULA:C35H56N7O17P3S</p>
                  <p>CHARGE:-4</p>
                  <p>CARBONS:35</p>
          </body>
        </notes>
        <annotation>
          <rdf:RDF xmlns:rdf="http://www.w3.org/1999/02/22-rdf-syntax-ns#" xmlns:dc="http://purl.org/dc/elements/1.1/" xmlns:dcterms="http://purl.org/dc/terms/" xmlns:vCard="http://www.w3.org/2001/vcard-rdf/3.0#" xmlns:bqbiol="http://biomodels.net/biology-qualifiers/" xmlns:bqmodel="http://biomodels.net/model-qualifiers/">
            <rdf:Description rdf:about="#meta_s_0199">
              <bqbiol:is>
                <rdf:Bag>
                    <rdf:li rdf:resource="http://identifiers.org/chebi/CHEBI:52324"/>
                    <rdf:li rdf:resource="http://identifiers.org/kegg.compound/-"/>
                </rdf:Bag>
              </bqbiol:is>
            </rdf:Description>
          </rdf:RDF>
        </annotation>
      </species>
      <species metaid="meta_s_0200" sboTerm="SBO:0000247" id="s_0200" name="3-Hydroxyhexacosanoyl-CoA [Endoplasmic_reticulum]" speciesType="t_0152" compartment="c_03" initialConcentration="0" hasOnlySubstanceUnits="false" boundaryCondition="false" constant="false">
        <notes>
          <body xmlns="http://www.w3.org/1999/xhtml">
                  <p>FORMULA:C47H86N7O18P3S</p>
                  <p>CHARGE:0</p>
                  <p>CARBONS:47</p>
          </body>
        </notes>
        <annotation>
          <rdf:RDF xmlns:rdf="http://www.w3.org/1999/02/22-rdf-syntax-ns#" xmlns:dc="http://purl.org/dc/elements/1.1/" xmlns:dcterms="http://purl.org/dc/terms/" xmlns:vCard="http://www.w3.org/2001/vcard-rdf/3.0#" xmlns:bqbiol="http://biomodels.net/biology-qualifiers/" xmlns:bqmodel="http://biomodels.net/model-qualifiers/">
            <rdf:Description rdf:about="#meta_s_0200">
              <bqbiol:is>
                <rdf:Bag>
                    <rdf:li rdf:resource="http://identifiers.org/chebi/CHEBI:52976"/>
                    <rdf:li rdf:resource="http://identifiers.org/kegg.compound/-"/>
                </rdf:Bag>
              </bqbiol:is>
            </rdf:Description>
          </rdf:RDF>
        </annotation>
      </species>
      <species metaid="meta_s_0201" sboTerm="SBO:0000247" id="s_0201" name="3-Hydroxy-L-kynurenine [Cytoplasm]" speciesType="t_0153" compartment="c_02" initialConcentration="0" hasOnlySubstanceUnits="false" boundaryCondition="false" constant="false">
        <notes>
          <body xmlns="http://www.w3.org/1999/xhtml">
                  <p>FORMULA:C10H12N2O4</p>
                  <p>CHARGE:0</p>
                  <p>CARBONS:10</p>
          </body>
        </notes>
        <annotation>
          <rdf:RDF xmlns:rdf="http://www.w3.org/1999/02/22-rdf-syntax-ns#" xmlns:dc="http://purl.org/dc/elements/1.1/" xmlns:dcterms="http://purl.org/dc/terms/" xmlns:vCard="http://www.w3.org/2001/vcard-rdf/3.0#" xmlns:bqbiol="http://biomodels.net/biology-qualifiers/" xmlns:bqmodel="http://biomodels.net/model-qualifiers/">
            <rdf:Description rdf:about="#meta_s_0201">
              <bqbiol:is>
                <rdf:Bag>
                    <rdf:li rdf:resource="http://identifiers.org/chebi/CHEBI:17380"/>
                    <rdf:li rdf:resource="http://identifiers.org/kegg.compound/C03227"/>
                </rdf:Bag>
              </bqbiol:is>
            </rdf:Description>
          </rdf:RDF>
        </annotation>
      </species>
      <species metaid="meta_s_0202" sboTerm="SBO:0000247" id="s_0202" name="3-Hydroxyoctadecanoyl-[acp] [Cytoplasm]" speciesType="t_0154" compartment="c_02" initialConcentration="0" hasOnlySubstanceUnits="false" boundaryCondition="false" constant="false">
        <notes>
          <body xmlns="http://www.w3.org/1999/xhtml">
                  <p>FORMULA:C18H35O2SR</p>
                  <p>CHARGE:-</p>
                  <p>CARBONS:18</p>
          </body>
        </notes>
        <annotation>
          <rdf:RDF xmlns:rdf="http://www.w3.org/1999/02/22-rdf-syntax-ns#" xmlns:dc="http://purl.org/dc/elements/1.1/" xmlns:dcterms="http://purl.org/dc/terms/" xmlns:vCard="http://www.w3.org/2001/vcard-rdf/3.0#" xmlns:bqbiol="http://biomodels.net/biology-qualifiers/" xmlns:bqmodel="http://biomodels.net/model-qualifiers/">
            <rdf:Description rdf:about="#meta_s_0202">
              <bqbiol:is>
                <rdf:Bag>
                    <rdf:li rdf:resource="http://identifiers.org/chebi/CHEBI:-"/>
                    <rdf:li rdf:resource="http://identifiers.org/kegg.compound/C16220"/>
                </rdf:Bag>
              </bqbiol:is>
            </rdf:Description>
          </rdf:RDF>
        </annotation>
      </species>
      <species metaid="meta_s_0203" sboTerm="SBO:0000247" id="s_0203" name="3-Hydroxyoctadecanoyl-[acp] [Mitochondria]" speciesType="t_0154" compartment="c_06" initialConcentration="0" hasOnlySubstanceUnits="false" boundaryCondition="false" constant="false">
        <notes>
          <body xmlns="http://www.w3.org/1999/xhtml">
                  <p>FORMULA:C18H35O2SR</p>
                  <p>CHARGE:-</p>
                  <p>CARBONS:18</p>
          </body>
        </notes>
        <annotation>
          <rdf:RDF xmlns:rdf="http://www.w3.org/1999/02/22-rdf-syntax-ns#" xmlns:dc="http://purl.org/dc/elements/1.1/" xmlns:dcterms="http://purl.org/dc/terms/" xmlns:vCard="http://www.w3.org/2001/vcard-rdf/3.0#" xmlns:bqbiol="http://biomodels.net/biology-qualifiers/" xmlns:bqmodel="http://biomodels.net/model-qualifiers/">
            <rdf:Description rdf:about="#meta_s_0203">
              <bqbiol:is>
                <rdf:Bag>
                    <rdf:li rdf:resource="http://identifiers.org/chebi/CHEBI:-"/>
                    <rdf:li rdf:resource="http://identifiers.org/kegg.compound/C16220"/>
                </rdf:Bag>
              </bqbiol:is>
            </rdf:Description>
          </rdf:RDF>
        </annotation>
      </species>
      <species metaid="meta_s_0204" sboTerm="SBO:0000247" id="s_0204" name="3-Hydroxyoctadecanoyl-CoA [Peroxisome]" speciesType="t_0155" compartment="c_08" initialConcentration="0" hasOnlySubstanceUnits="false" boundaryCondition="false" constant="false">
        <notes>
          <body xmlns="http://www.w3.org/1999/xhtml">
                  <p>FORMULA:C39H70N7O18P3S</p>
                  <p>CHARGE:0</p>
                  <p>CARBONS:39</p>
          </body>
        </notes>
        <annotation>
          <rdf:RDF xmlns:rdf="http://www.w3.org/1999/02/22-rdf-syntax-ns#" xmlns:dc="http://purl.org/dc/elements/1.1/" xmlns:dcterms="http://purl.org/dc/terms/" xmlns:vCard="http://www.w3.org/2001/vcard-rdf/3.0#" xmlns:bqbiol="http://biomodels.net/biology-qualifiers/" xmlns:bqmodel="http://biomodels.net/model-qualifiers/">
            <rdf:Description rdf:about="#meta_s_0204">
              <bqbiol:is>
                <rdf:Bag>
                    <rdf:li rdf:resource="http://identifiers.org/chebi/CHEBI:50577"/>
                    <rdf:li rdf:resource="http://identifiers.org/kegg.compound/C16217"/>
                </rdf:Bag>
              </bqbiol:is>
            </rdf:Description>
          </rdf:RDF>
        </annotation>
      </species>
      <species metaid="meta_s_0205" sboTerm="SBO:0000247" id="s_0205" name="3-Hydroxytetracosanoyl-CoA [Endoplasmic_reticulum]" speciesType="t_0156" compartment="c_03" initialConcentration="0" hasOnlySubstanceUnits="false" boundaryCondition="false" constant="false">
        <notes>
          <body xmlns="http://www.w3.org/1999/xhtml">
                  <p>FORMULA:C35H56N7O17P3S</p>
                  <p>CHARGE:-4</p>
                  <p>CARBONS:35</p>
          </body>
        </notes>
        <annotation>
          <rdf:RDF xmlns:rdf="http://www.w3.org/1999/02/22-rdf-syntax-ns#" xmlns:dc="http://purl.org/dc/elements/1.1/" xmlns:dcterms="http://purl.org/dc/terms/" xmlns:vCard="http://www.w3.org/2001/vcard-rdf/3.0#" xmlns:bqbiol="http://biomodels.net/biology-qualifiers/" xmlns:bqmodel="http://biomodels.net/model-qualifiers/">
            <rdf:Description rdf:about="#meta_s_0205">
              <bqbiol:is>
                <rdf:Bag>
                    <rdf:li rdf:resource="http://identifiers.org/chebi/CHEBI:52326"/>
                    <rdf:li rdf:resource="http://identifiers.org/kegg.compound/-"/>
                </rdf:Bag>
              </bqbiol:is>
            </rdf:Description>
          </rdf:RDF>
        </annotation>
      </species>
      <species metaid="meta_s_0206" sboTerm="SBO:0000247" id="s_0206" name="3-Indoleacetonitrile [Cytoplasm]" speciesType="t_0157" compartment="c_02" initialConcentration="0" hasOnlySubstanceUnits="false" boundaryCondition="false" constant="false">
        <notes>
          <body xmlns="http://www.w3.org/1999/xhtml">
                  <p>FORMULA:C10H8N2</p>
                  <p>CHARGE:0</p>
                  <p>CARBONS:10</p>
          </body>
        </notes>
        <annotation>
          <rdf:RDF xmlns:rdf="http://www.w3.org/1999/02/22-rdf-syntax-ns#" xmlns:dc="http://purl.org/dc/elements/1.1/" xmlns:dcterms="http://purl.org/dc/terms/" xmlns:vCard="http://www.w3.org/2001/vcard-rdf/3.0#" xmlns:bqbiol="http://biomodels.net/biology-qualifiers/" xmlns:bqmodel="http://biomodels.net/model-qualifiers/">
            <rdf:Description rdf:about="#meta_s_0206">
              <bqbiol:is>
                <rdf:Bag>
                    <rdf:li rdf:resource="http://identifiers.org/chebi/CHEBI:17566"/>
                    <rdf:li rdf:resource="http://identifiers.org/kegg.compound/C02938"/>
                </rdf:Bag>
              </bqbiol:is>
            </rdf:Description>
          </rdf:RDF>
        </annotation>
      </species>
      <species metaid="meta_s_0207" sboTerm="SBO:0000247" id="s_0207" name="3-Keto-4-methylzymosterol [Cytoplasm]" speciesType="t_0158" compartment="c_02" initialConcentration="0" hasOnlySubstanceUnits="false" boundaryCondition="false" constant="false">
        <notes>
          <body xmlns="http://www.w3.org/1999/xhtml">
                  <p>FORMULA:C28H44O</p>
                  <p>CHARGE:0</p>
                  <p>CARBONS:28</p>
          </body>
        </notes>
        <annotation>
          <rdf:RDF xmlns:rdf="http://www.w3.org/1999/02/22-rdf-syntax-ns#" xmlns:dc="http://purl.org/dc/elements/1.1/" xmlns:dcterms="http://purl.org/dc/terms/" xmlns:vCard="http://www.w3.org/2001/vcard-rdf/3.0#" xmlns:bqbiol="http://biomodels.net/biology-qualifiers/" xmlns:bqmodel="http://biomodels.net/model-qualifiers/">
            <rdf:Description rdf:about="#meta_s_0207">
              <bqbiol:is>
                <rdf:Bag>
                    <rdf:li rdf:resource="http://identifiers.org/chebi/CHEBI:50593"/>
                    <rdf:li rdf:resource="http://identifiers.org/kegg.compound/C15816"/>
                </rdf:Bag>
              </bqbiol:is>
            </rdf:Description>
          </rdf:RDF>
        </annotation>
      </species>
      <species metaid="meta_s_0208" sboTerm="SBO:0000247" id="s_0208" name="3-Methyl-2-oxobutanoicacid [Cytoplasm]" speciesType="t_0159" compartment="c_02" initialConcentration="0" hasOnlySubstanceUnits="false" boundaryCondition="false" constant="false">
        <notes>
          <body xmlns="http://www.w3.org/1999/xhtml">
                  <p>FORMULA:C5H7O3</p>
                  <p>CHARGE:-1</p>
                  <p>CARBONS:5</p>
          </body>
        </notes>
        <annotation>
          <rdf:RDF xmlns:rdf="http://www.w3.org/1999/02/22-rdf-syntax-ns#" xmlns:dc="http://purl.org/dc/elements/1.1/" xmlns:dcterms="http://purl.org/dc/terms/" xmlns:vCard="http://www.w3.org/2001/vcard-rdf/3.0#" xmlns:bqbiol="http://biomodels.net/biology-qualifiers/" xmlns:bqmodel="http://biomodels.net/model-qualifiers/">
            <rdf:Description rdf:about="#meta_s_0208">
              <bqbiol:is>
                <rdf:Bag>
                    <rdf:li rdf:resource="http://identifiers.org/chebi/CHEBI:16530"/>
                    <rdf:li rdf:resource="http://identifiers.org/kegg.compound/C00141"/>
                </rdf:Bag>
              </bqbiol:is>
            </rdf:Description>
          </rdf:RDF>
        </annotation>
      </species>
      <species metaid="meta_s_0209" sboTerm="SBO:0000247" id="s_0209" name="3-Methyl-2-oxobutanoicacid [Mitochondria]" speciesType="t_0159" compartment="c_06" initialConcentration="0" hasOnlySubstanceUnits="false" boundaryCondition="false" constant="false">
        <notes>
          <body xmlns="http://www.w3.org/1999/xhtml">
                  <p>FORMULA:C5H7O3</p>
                  <p>CHARGE:-1</p>
                  <p>CARBONS:5</p>
          </body>
        </notes>
        <annotation>
          <rdf:RDF xmlns:rdf="http://www.w3.org/1999/02/22-rdf-syntax-ns#" xmlns:dc="http://purl.org/dc/elements/1.1/" xmlns:dcterms="http://purl.org/dc/terms/" xmlns:vCard="http://www.w3.org/2001/vcard-rdf/3.0#" xmlns:bqbiol="http://biomodels.net/biology-qualifiers/" xmlns:bqmodel="http://biomodels.net/model-qualifiers/">
            <rdf:Description rdf:about="#meta_s_0209">
              <bqbiol:is>
                <rdf:Bag>
                    <rdf:li rdf:resource="http://identifiers.org/chebi/CHEBI:16530"/>
                    <rdf:li rdf:resource="http://identifiers.org/kegg.compound/C00141"/>
                </rdf:Bag>
              </bqbiol:is>
            </rdf:Description>
          </rdf:RDF>
        </annotation>
      </species>
      <species metaid="meta_s_0210" sboTerm="SBO:0000247" id="s_0210" name="3-Oxodecanoyl-[acp] [Cytoplasm]" speciesType="t_0160" compartment="c_02" initialConcentration="0" hasOnlySubstanceUnits="false" boundaryCondition="false" constant="false">
        <notes>
          <body xmlns="http://www.w3.org/1999/xhtml">
                  <p>FORMULA:C10H17O2SR</p>
                  <p>CHARGE:0</p>
                  <p>CARBONS:10</p>
          </body>
        </notes>
        <annotation>
          <rdf:RDF xmlns:rdf="http://www.w3.org/1999/02/22-rdf-syntax-ns#" xmlns:dc="http://purl.org/dc/elements/1.1/" xmlns:dcterms="http://purl.org/dc/terms/" xmlns:vCard="http://www.w3.org/2001/vcard-rdf/3.0#" xmlns:bqbiol="http://biomodels.net/biology-qualifiers/" xmlns:bqmodel="http://biomodels.net/model-qualifiers/">
            <rdf:Description rdf:about="#meta_s_0210">
              <bqbiol:is>
                <rdf:Bag>
                    <rdf:li rdf:resource="http://identifiers.org/chebi/CHEBI:-"/>
                    <rdf:li rdf:resource="http://identifiers.org/kegg.compound/C05753"/>
                </rdf:Bag>
              </bqbiol:is>
            </rdf:Description>
          </rdf:RDF>
        </annotation>
      </species>
      <species metaid="meta_s_0211" sboTerm="SBO:0000247" id="s_0211" name="3-Oxodecanoyl-[acp] [Mitochondria]" speciesType="t_0160" compartment="c_06" initialConcentration="0" hasOnlySubstanceUnits="false" boundaryCondition="false" constant="false">
        <notes>
          <body xmlns="http://www.w3.org/1999/xhtml">
                  <p>FORMULA:C10H17O2SR</p>
                  <p>CHARGE:0</p>
                  <p>CARBONS:10</p>
          </body>
        </notes>
        <annotation>
          <rdf:RDF xmlns:rdf="http://www.w3.org/1999/02/22-rdf-syntax-ns#" xmlns:dc="http://purl.org/dc/elements/1.1/" xmlns:dcterms="http://purl.org/dc/terms/" xmlns:vCard="http://www.w3.org/2001/vcard-rdf/3.0#" xmlns:bqbiol="http://biomodels.net/biology-qualifiers/" xmlns:bqmodel="http://biomodels.net/model-qualifiers/">
            <rdf:Description rdf:about="#meta_s_0211">
              <bqbiol:is>
                <rdf:Bag>
                    <rdf:li rdf:resource="http://identifiers.org/chebi/CHEBI:-"/>
                    <rdf:li rdf:resource="http://identifiers.org/kegg.compound/C05753"/>
                </rdf:Bag>
              </bqbiol:is>
            </rdf:Description>
          </rdf:RDF>
        </annotation>
      </species>
      <species metaid="meta_s_0212" sboTerm="SBO:0000247" id="s_0212" name="3-Oxodecanoyl-CoA [Peroxisome]" speciesType="t_0161" compartment="c_08" initialConcentration="0" hasOnlySubstanceUnits="false" boundaryCondition="false" constant="false">
        <notes>
          <body xmlns="http://www.w3.org/1999/xhtml">
                  <p>FORMULA:C31H52N7O18P3S</p>
                  <p>CHARGE:0</p>
                  <p>CARBONS:31</p>
          </body>
        </notes>
        <annotation>
          <rdf:RDF xmlns:rdf="http://www.w3.org/1999/02/22-rdf-syntax-ns#" xmlns:dc="http://purl.org/dc/elements/1.1/" xmlns:dcterms="http://purl.org/dc/terms/" xmlns:vCard="http://www.w3.org/2001/vcard-rdf/3.0#" xmlns:bqbiol="http://biomodels.net/biology-qualifiers/" xmlns:bqmodel="http://biomodels.net/model-qualifiers/">
            <rdf:Description rdf:about="#meta_s_0212">
              <bqbiol:is>
                <rdf:Bag>
                    <rdf:li rdf:resource="http://identifiers.org/chebi/CHEBI:28528"/>
                    <rdf:li rdf:resource="http://identifiers.org/kegg.compound/C05265"/>
                </rdf:Bag>
              </bqbiol:is>
            </rdf:Description>
          </rdf:RDF>
        </annotation>
      </species>
      <species metaid="meta_s_0213" sboTerm="SBO:0000247" id="s_0213" name="3-Oxodocosanoyl-CoA [Endoplasmic_reticulum]" speciesType="t_0162" compartment="c_03" initialConcentration="0" hasOnlySubstanceUnits="false" boundaryCondition="false" constant="false">
        <notes>
          <body xmlns="http://www.w3.org/1999/xhtml">
                  <p>FORMULA:C35H56N7O17P3S</p>
                  <p>CHARGE:-4</p>
                  <p>CARBONS:35</p>
          </body>
        </notes>
        <annotation>
          <rdf:RDF xmlns:rdf="http://www.w3.org/1999/02/22-rdf-syntax-ns#" xmlns:dc="http://purl.org/dc/elements/1.1/" xmlns:dcterms="http://purl.org/dc/terms/" xmlns:vCard="http://www.w3.org/2001/vcard-rdf/3.0#" xmlns:bqbiol="http://biomodels.net/biology-qualifiers/" xmlns:bqmodel="http://biomodels.net/model-qualifiers/">
            <rdf:Description rdf:about="#meta_s_0213">
              <bqbiol:is>
                <rdf:Bag>
                    <rdf:li rdf:resource="http://identifiers.org/chebi/CHEBI:52328"/>
                    <rdf:li rdf:resource="http://identifiers.org/kegg.compound/-"/>
                </rdf:Bag>
              </bqbiol:is>
            </rdf:Description>
          </rdf:RDF>
        </annotation>
      </species>
      <species metaid="meta_s_0214" sboTerm="SBO:0000247" id="s_0214" name="3-Oxododecanoyl-[acp] [Cytoplasm]" speciesType="t_0163" compartment="c_02" initialConcentration="0" hasOnlySubstanceUnits="false" boundaryCondition="false" constant="false">
        <notes>
          <body xmlns="http://www.w3.org/1999/xhtml">
                  <p>FORMULA:C12H21O2SR</p>
                  <p>CHARGE:0</p>
                  <p>CARBONS:12</p>
          </body>
        </notes>
        <annotation>
          <rdf:RDF xmlns:rdf="http://www.w3.org/1999/02/22-rdf-syntax-ns#" xmlns:dc="http://purl.org/dc/elements/1.1/" xmlns:dcterms="http://purl.org/dc/terms/" xmlns:vCard="http://www.w3.org/2001/vcard-rdf/3.0#" xmlns:bqbiol="http://biomodels.net/biology-qualifiers/" xmlns:bqmodel="http://biomodels.net/model-qualifiers/">
            <rdf:Description rdf:about="#meta_s_0214">
              <bqbiol:is>
                <rdf:Bag>
                    <rdf:li rdf:resource="http://identifiers.org/chebi/CHEBI:-"/>
                    <rdf:li rdf:resource="http://identifiers.org/kegg.compound/C05756"/>
                </rdf:Bag>
              </bqbiol:is>
            </rdf:Description>
          </rdf:RDF>
        </annotation>
      </species>
      <species metaid="meta_s_0215" sboTerm="SBO:0000247" id="s_0215" name="3-Oxododecanoyl-[acp] [Mitochondria]" speciesType="t_0163" compartment="c_06" initialConcentration="0" hasOnlySubstanceUnits="false" boundaryCondition="false" constant="false">
        <notes>
          <body xmlns="http://www.w3.org/1999/xhtml">
                  <p>FORMULA:C12H21O2SR</p>
                  <p>CHARGE:0</p>
                  <p>CARBONS:12</p>
          </body>
        </notes>
        <annotation>
          <rdf:RDF xmlns:rdf="http://www.w3.org/1999/02/22-rdf-syntax-ns#" xmlns:dc="http://purl.org/dc/elements/1.1/" xmlns:dcterms="http://purl.org/dc/terms/" xmlns:vCard="http://www.w3.org/2001/vcard-rdf/3.0#" xmlns:bqbiol="http://biomodels.net/biology-qualifiers/" xmlns:bqmodel="http://biomodels.net/model-qualifiers/">
            <rdf:Description rdf:about="#meta_s_0215">
              <bqbiol:is>
                <rdf:Bag>
                    <rdf:li rdf:resource="http://identifiers.org/chebi/CHEBI:-"/>
                    <rdf:li rdf:resource="http://identifiers.org/kegg.compound/C05756"/>
                </rdf:Bag>
              </bqbiol:is>
            </rdf:Description>
          </rdf:RDF>
        </annotation>
      </species>
      <species metaid="meta_s_0216" sboTerm="SBO:0000247" id="s_0216" name="3-Oxododecanoyl-CoA [Peroxisome]" speciesType="t_0164" compartment="c_08" initialConcentration="0" hasOnlySubstanceUnits="false" boundaryCondition="false" constant="false">
        <notes>
          <body xmlns="http://www.w3.org/1999/xhtml">
                  <p>FORMULA:C33H56N7O18P3S</p>
                  <p>CHARGE:0</p>
                  <p>CARBONS:33</p>
          </body>
        </notes>
        <annotation>
          <rdf:RDF xmlns:rdf="http://www.w3.org/1999/02/22-rdf-syntax-ns#" xmlns:dc="http://purl.org/dc/elements/1.1/" xmlns:dcterms="http://purl.org/dc/terms/" xmlns:vCard="http://www.w3.org/2001/vcard-rdf/3.0#" xmlns:bqbiol="http://biomodels.net/biology-qualifiers/" xmlns:bqmodel="http://biomodels.net/model-qualifiers/">
            <rdf:Description rdf:about="#meta_s_0216">
              <bqbiol:is>
                <rdf:Bag>
                    <rdf:li rdf:resource="http://identifiers.org/chebi/CHEBI:27868"/>
                    <rdf:li rdf:resource="http://identifiers.org/kegg.compound/C05263"/>
                </rdf:Bag>
              </bqbiol:is>
            </rdf:Description>
          </rdf:RDF>
        </annotation>
      </species>
      <species metaid="meta_s_0217" sboTerm="SBO:0000247" id="s_0217" name="3-Oxoeicosanoyl-CoA [Endoplasmic_reticulum]" speciesType="t_0165" compartment="c_03" initialConcentration="0" hasOnlySubstanceUnits="false" boundaryCondition="false" constant="false">
        <notes>
          <body xmlns="http://www.w3.org/1999/xhtml">
                  <p>FORMULA:C35H56N7O17P3S</p>
                  <p>CHARGE:-4</p>
                  <p>CARBONS:35</p>
          </body>
        </notes>
        <annotation>
          <rdf:RDF xmlns:rdf="http://www.w3.org/1999/02/22-rdf-syntax-ns#" xmlns:dc="http://purl.org/dc/elements/1.1/" xmlns:dcterms="http://purl.org/dc/terms/" xmlns:vCard="http://www.w3.org/2001/vcard-rdf/3.0#" xmlns:bqbiol="http://biomodels.net/biology-qualifiers/" xmlns:bqmodel="http://biomodels.net/model-qualifiers/">
            <rdf:Description rdf:about="#meta_s_0217">
              <bqbiol:is>
                <rdf:Bag>
                    <rdf:li rdf:resource="http://identifiers.org/chebi/CHEBI:52327"/>
                    <rdf:li rdf:resource="http://identifiers.org/kegg.compound/-"/>
                </rdf:Bag>
              </bqbiol:is>
            </rdf:Description>
          </rdf:RDF>
        </annotation>
      </species>
      <species metaid="meta_s_0218" sboTerm="SBO:0000247" id="s_0218" name="3-Oxohexacosanoyl-CoA [Endoplasmic_reticulum]" speciesType="t_0166" compartment="c_03" initialConcentration="0" hasOnlySubstanceUnits="false" boundaryCondition="false" constant="false">
        <notes>
          <body xmlns="http://www.w3.org/1999/xhtml">
                  <p>FORMULA:C47H84N7O18P3S</p>
                  <p>CHARGE:0</p>
                  <p>CARBONS:47</p>
          </body>
        </notes>
        <annotation>
          <rdf:RDF xmlns:rdf="http://www.w3.org/1999/02/22-rdf-syntax-ns#" xmlns:dc="http://purl.org/dc/elements/1.1/" xmlns:dcterms="http://purl.org/dc/terms/" xmlns:vCard="http://www.w3.org/2001/vcard-rdf/3.0#" xmlns:bqbiol="http://biomodels.net/biology-qualifiers/" xmlns:bqmodel="http://biomodels.net/model-qualifiers/">
            <rdf:Description rdf:about="#meta_s_0218">
              <bqbiol:is>
                <rdf:Bag>
                    <rdf:li rdf:resource="http://identifiers.org/chebi/CHEBI:52977"/>
                    <rdf:li rdf:resource="http://identifiers.org/kegg.compound/-"/>
                </rdf:Bag>
              </bqbiol:is>
            </rdf:Description>
          </rdf:RDF>
        </annotation>
      </species>
      <species metaid="meta_s_0219" sboTerm="SBO:0000247" id="s_0219" name="3-Oxohexadecanoyl-[acp] [Cytoplasm]" speciesType="t_0167" compartment="c_02" initialConcentration="0" hasOnlySubstanceUnits="false" boundaryCondition="false" constant="false">
        <notes>
          <body xmlns="http://www.w3.org/1999/xhtml">
                  <p>FORMULA:C16H29O2SR</p>
                  <p>CHARGE:0</p>
                  <p>CARBONS:16</p>
          </body>
        </notes>
        <annotation>
          <rdf:RDF xmlns:rdf="http://www.w3.org/1999/02/22-rdf-syntax-ns#" xmlns:dc="http://purl.org/dc/elements/1.1/" xmlns:dcterms="http://purl.org/dc/terms/" xmlns:vCard="http://www.w3.org/2001/vcard-rdf/3.0#" xmlns:bqbiol="http://biomodels.net/biology-qualifiers/" xmlns:bqmodel="http://biomodels.net/model-qualifiers/">
            <rdf:Description rdf:about="#meta_s_0219">
              <bqbiol:is>
                <rdf:Bag>
                    <rdf:li rdf:resource="http://identifiers.org/chebi/CHEBI:1639"/>
                    <rdf:li rdf:resource="http://identifiers.org/kegg.compound/C05762"/>
                </rdf:Bag>
              </bqbiol:is>
            </rdf:Description>
          </rdf:RDF>
        </annotation>
      </species>
      <species metaid="meta_s_0220" sboTerm="SBO:0000247" id="s_0220" name="3-Oxohexadecanoyl-[acp] [Mitochondria]" speciesType="t_0167" compartment="c_06" initialConcentration="0" hasOnlySubstanceUnits="false" boundaryCondition="false" constant="false">
        <notes>
          <body xmlns="http://www.w3.org/1999/xhtml">
                  <p>FORMULA:C16H29O2SR</p>
                  <p>CHARGE:0</p>
                  <p>CARBONS:16</p>
          </body>
        </notes>
        <annotation>
          <rdf:RDF xmlns:rdf="http://www.w3.org/1999/02/22-rdf-syntax-ns#" xmlns:dc="http://purl.org/dc/elements/1.1/" xmlns:dcterms="http://purl.org/dc/terms/" xmlns:vCard="http://www.w3.org/2001/vcard-rdf/3.0#" xmlns:bqbiol="http://biomodels.net/biology-qualifiers/" xmlns:bqmodel="http://biomodels.net/model-qualifiers/">
            <rdf:Description rdf:about="#meta_s_0220">
              <bqbiol:is>
                <rdf:Bag>
                    <rdf:li rdf:resource="http://identifiers.org/chebi/CHEBI:1639"/>
                    <rdf:li rdf:resource="http://identifiers.org/kegg.compound/C05762"/>
                </rdf:Bag>
              </bqbiol:is>
            </rdf:Description>
          </rdf:RDF>
        </annotation>
      </species>
      <species metaid="meta_s_0221" sboTerm="SBO:0000247" id="s_0221" name="3-Oxohexanoyl-[acp] [Cytoplasm]" speciesType="t_0168" compartment="c_02" initialConcentration="0" hasOnlySubstanceUnits="false" boundaryCondition="false" constant="false">
        <notes>
          <body xmlns="http://www.w3.org/1999/xhtml">
                  <p>FORMULA:C6H9O2SR</p>
                  <p>CHARGE:0</p>
                  <p>CARBONS:6</p>
          </body>
        </notes>
        <annotation>
          <rdf:RDF xmlns:rdf="http://www.w3.org/1999/02/22-rdf-syntax-ns#" xmlns:dc="http://purl.org/dc/elements/1.1/" xmlns:dcterms="http://purl.org/dc/terms/" xmlns:vCard="http://www.w3.org/2001/vcard-rdf/3.0#" xmlns:bqbiol="http://biomodels.net/biology-qualifiers/" xmlns:bqmodel="http://biomodels.net/model-qualifiers/">
            <rdf:Description rdf:about="#meta_s_0221">
              <bqbiol:is>
                <rdf:Bag>
                    <rdf:li rdf:resource="http://identifiers.org/chebi/CHEBI:-"/>
                    <rdf:li rdf:resource="http://identifiers.org/kegg.compound/C05746"/>
                </rdf:Bag>
              </bqbiol:is>
            </rdf:Description>
          </rdf:RDF>
        </annotation>
      </species>
      <species metaid="meta_s_0222" sboTerm="SBO:0000247" id="s_0222" name="3-Oxohexanoyl-[acp] [Mitochondria]" speciesType="t_0168" compartment="c_06" initialConcentration="0" hasOnlySubstanceUnits="false" boundaryCondition="false" constant="false">
        <notes>
          <body xmlns="http://www.w3.org/1999/xhtml">
                  <p>FORMULA:C6H9O2SR</p>
                  <p>CHARGE:0</p>
                  <p>CARBONS:6</p>
          </body>
        </notes>
        <annotation>
          <rdf:RDF xmlns:rdf="http://www.w3.org/1999/02/22-rdf-syntax-ns#" xmlns:dc="http://purl.org/dc/elements/1.1/" xmlns:dcterms="http://purl.org/dc/terms/" xmlns:vCard="http://www.w3.org/2001/vcard-rdf/3.0#" xmlns:bqbiol="http://biomodels.net/biology-qualifiers/" xmlns:bqmodel="http://biomodels.net/model-qualifiers/">
            <rdf:Description rdf:about="#meta_s_0222">
              <bqbiol:is>
                <rdf:Bag>
                    <rdf:li rdf:resource="http://identifiers.org/chebi/CHEBI:-"/>
                    <rdf:li rdf:resource="http://identifiers.org/kegg.compound/C05746"/>
                </rdf:Bag>
              </bqbiol:is>
            </rdf:Description>
          </rdf:RDF>
        </annotation>
      </species>
      <species metaid="meta_s_0223" sboTerm="SBO:0000247" id="s_0223" name="3-Oxohexanoyl-CoA [Peroxisome]" speciesType="t_0169" compartment="c_08" initialConcentration="0" hasOnlySubstanceUnits="false" boundaryCondition="false" constant="false">
        <notes>
          <body xmlns="http://www.w3.org/1999/xhtml">
                  <p>FORMULA:C27H44N7O18P3S</p>
                  <p>CHARGE:0</p>
                  <p>CARBONS:27</p>
          </body>
        </notes>
        <annotation>
          <rdf:RDF xmlns:rdf="http://www.w3.org/1999/02/22-rdf-syntax-ns#" xmlns:dc="http://purl.org/dc/elements/1.1/" xmlns:dcterms="http://purl.org/dc/terms/" xmlns:vCard="http://www.w3.org/2001/vcard-rdf/3.0#" xmlns:bqbiol="http://biomodels.net/biology-qualifiers/" xmlns:bqmodel="http://biomodels.net/model-qualifiers/">
            <rdf:Description rdf:about="#meta_s_0223">
              <bqbiol:is>
                <rdf:Bag>
                    <rdf:li rdf:resource="http://identifiers.org/chebi/CHEBI:27648"/>
                    <rdf:li rdf:resource="http://identifiers.org/kegg.compound/C05269"/>
                </rdf:Bag>
              </bqbiol:is>
            </rdf:Description>
          </rdf:RDF>
        </annotation>
      </species>
      <species metaid="meta_s_0224" sboTerm="SBO:0000247" id="s_0224" name="3-Oxooctadecanoyl-[acp] [Cytoplasm]" speciesType="t_0170" compartment="c_02" initialConcentration="0" hasOnlySubstanceUnits="false" boundaryCondition="false" constant="false">
        <notes>
          <body xmlns="http://www.w3.org/1999/xhtml">
                  <p>FORMULA:C18H33O2SR</p>
                  <p>CHARGE:-</p>
                  <p>CARBONS:18</p>
          </body>
        </notes>
        <annotation>
          <rdf:RDF xmlns:rdf="http://www.w3.org/1999/02/22-rdf-syntax-ns#" xmlns:dc="http://purl.org/dc/elements/1.1/" xmlns:dcterms="http://purl.org/dc/terms/" xmlns:vCard="http://www.w3.org/2001/vcard-rdf/3.0#" xmlns:bqbiol="http://biomodels.net/biology-qualifiers/" xmlns:bqmodel="http://biomodels.net/model-qualifiers/">
            <rdf:Description rdf:about="#meta_s_0224">
              <bqbiol:is>
                <rdf:Bag>
                    <rdf:li rdf:resource="http://identifiers.org/chebi/CHEBI:-"/>
                    <rdf:li rdf:resource="http://identifiers.org/kegg.compound/C16219"/>
                </rdf:Bag>
              </bqbiol:is>
            </rdf:Description>
          </rdf:RDF>
        </annotation>
      </species>
      <species metaid="meta_s_0225" sboTerm="SBO:0000247" id="s_0225" name="3-Oxooctadecanoyl-[acp] [Mitochondria]" speciesType="t_0170" compartment="c_06" initialConcentration="0" hasOnlySubstanceUnits="false" boundaryCondition="false" constant="false">
        <notes>
          <body xmlns="http://www.w3.org/1999/xhtml">
                  <p>FORMULA:C18H33O2SR</p>
                  <p>CHARGE:-</p>
                  <p>CARBONS:18</p>
          </body>
        </notes>
        <annotation>
          <rdf:RDF xmlns:rdf="http://www.w3.org/1999/02/22-rdf-syntax-ns#" xmlns:dc="http://purl.org/dc/elements/1.1/" xmlns:dcterms="http://purl.org/dc/terms/" xmlns:vCard="http://www.w3.org/2001/vcard-rdf/3.0#" xmlns:bqbiol="http://biomodels.net/biology-qualifiers/" xmlns:bqmodel="http://biomodels.net/model-qualifiers/">
            <rdf:Description rdf:about="#meta_s_0225">
              <bqbiol:is>
                <rdf:Bag>
                    <rdf:li rdf:resource="http://identifiers.org/chebi/CHEBI:-"/>
                    <rdf:li rdf:resource="http://identifiers.org/kegg.compound/C16219"/>
                </rdf:Bag>
              </bqbiol:is>
            </rdf:Description>
          </rdf:RDF>
        </annotation>
      </species>
      <species metaid="meta_s_0226" sboTerm="SBO:0000247" id="s_0226" name="3-Oxooctadecanoyl-CoA [peroxisome]" speciesType="t_0171" compartment="c_08" initialConcentration="0" hasOnlySubstanceUnits="false" boundaryCondition="false" constant="false">
        <notes>
          <body xmlns="http://www.w3.org/1999/xhtml">
                  <p>FORMULA:C39H68N7O18P3S</p>
                  <p>CHARGE:0</p>
                  <p>CARBONS:39</p>
          </body>
        </notes>
        <annotation>
          <rdf:RDF xmlns:rdf="http://www.w3.org/1999/02/22-rdf-syntax-ns#" xmlns:dc="http://purl.org/dc/elements/1.1/" xmlns:dcterms="http://purl.org/dc/terms/" xmlns:vCard="http://www.w3.org/2001/vcard-rdf/3.0#" xmlns:bqbiol="http://biomodels.net/biology-qualifiers/" xmlns:bqmodel="http://biomodels.net/model-qualifiers/">
            <rdf:Description rdf:about="#meta_s_0226">
              <bqbiol:is>
                <rdf:Bag>
                    <rdf:li rdf:resource="http://identifiers.org/chebi/CHEBI:50571"/>
                    <rdf:li rdf:resource="http://identifiers.org/kegg.compound/C16216"/>
                </rdf:Bag>
              </bqbiol:is>
            </rdf:Description>
          </rdf:RDF>
        </annotation>
      </species>
      <species metaid="meta_s_0227" sboTerm="SBO:0000247" id="s_0227" name="3-Oxooctanoyl-[acp] [Cytoplasm]" speciesType="t_0172" compartment="c_02" initialConcentration="0" hasOnlySubstanceUnits="false" boundaryCondition="false" constant="false">
        <notes>
          <body xmlns="http://www.w3.org/1999/xhtml">
                  <p>FORMULA:C8H13O2SR</p>
                  <p>CHARGE:0</p>
                  <p>CARBONS:8</p>
          </body>
        </notes>
        <annotation>
          <rdf:RDF xmlns:rdf="http://www.w3.org/1999/02/22-rdf-syntax-ns#" xmlns:dc="http://purl.org/dc/elements/1.1/" xmlns:dcterms="http://purl.org/dc/terms/" xmlns:vCard="http://www.w3.org/2001/vcard-rdf/3.0#" xmlns:bqbiol="http://biomodels.net/biology-qualifiers/" xmlns:bqmodel="http://biomodels.net/model-qualifiers/">
            <rdf:Description rdf:about="#meta_s_0227">
              <bqbiol:is>
                <rdf:Bag>
                    <rdf:li rdf:resource="http://identifiers.org/chebi/CHEBI:-"/>
                    <rdf:li rdf:resource="http://identifiers.org/kegg.compound/C05750"/>
                </rdf:Bag>
              </bqbiol:is>
            </rdf:Description>
          </rdf:RDF>
        </annotation>
      </species>
      <species metaid="meta_s_0228" sboTerm="SBO:0000247" id="s_0228" name="3-Oxooctanoyl-[acp] [Mitochondria]" speciesType="t_0172" compartment="c_06" initialConcentration="0" hasOnlySubstanceUnits="false" boundaryCondition="false" constant="false">
        <notes>
          <body xmlns="http://www.w3.org/1999/xhtml">
                  <p>FORMULA:C8H13O2SR</p>
                  <p>CHARGE:0</p>
                  <p>CARBONS:8</p>
          </body>
        </notes>
        <annotation>
          <rdf:RDF xmlns:rdf="http://www.w3.org/1999/02/22-rdf-syntax-ns#" xmlns:dc="http://purl.org/dc/elements/1.1/" xmlns:dcterms="http://purl.org/dc/terms/" xmlns:vCard="http://www.w3.org/2001/vcard-rdf/3.0#" xmlns:bqbiol="http://biomodels.net/biology-qualifiers/" xmlns:bqmodel="http://biomodels.net/model-qualifiers/">
            <rdf:Description rdf:about="#meta_s_0228">
              <bqbiol:is>
                <rdf:Bag>
                    <rdf:li rdf:resource="http://identifiers.org/chebi/CHEBI:-"/>
                    <rdf:li rdf:resource="http://identifiers.org/kegg.compound/C05750"/>
                </rdf:Bag>
              </bqbiol:is>
            </rdf:Description>
          </rdf:RDF>
        </annotation>
      </species>
      <species metaid="meta_s_0229" sboTerm="SBO:0000247" id="s_0229" name="3-Oxooctanoyl-CoA [Peroxisome]" speciesType="t_0173" compartment="c_08" initialConcentration="0" hasOnlySubstanceUnits="false" boundaryCondition="false" constant="false">
        <notes>
          <body xmlns="http://www.w3.org/1999/xhtml">
                  <p>FORMULA:C29H48N7O18P3S</p>
                  <p>CHARGE:0</p>
                  <p>CARBONS:29</p>
          </body>
        </notes>
        <annotation>
          <rdf:RDF xmlns:rdf="http://www.w3.org/1999/02/22-rdf-syntax-ns#" xmlns:dc="http://purl.org/dc/elements/1.1/" xmlns:dcterms="http://purl.org/dc/terms/" xmlns:vCard="http://www.w3.org/2001/vcard-rdf/3.0#" xmlns:bqbiol="http://biomodels.net/biology-qualifiers/" xmlns:bqmodel="http://biomodels.net/model-qualifiers/">
            <rdf:Description rdf:about="#meta_s_0229">
              <bqbiol:is>
                <rdf:Bag>
                    <rdf:li rdf:resource="http://identifiers.org/chebi/CHEBI:28264"/>
                    <rdf:li rdf:resource="http://identifiers.org/kegg.compound/C05267"/>
                </rdf:Bag>
              </bqbiol:is>
            </rdf:Description>
          </rdf:RDF>
        </annotation>
      </species>
      <species metaid="meta_s_0230" sboTerm="SBO:0000247" id="s_0230" name="3-Oxopalmitoyl-CoA [Peroxisome]" speciesType="t_0174" compartment="c_08" initialConcentration="0" hasOnlySubstanceUnits="false" boundaryCondition="false" constant="false">
        <notes>
          <body xmlns="http://www.w3.org/1999/xhtml">
                  <p>FORMULA:C37H60N7O18P3S</p>
                  <p>CHARGE:-4</p>
                  <p>CARBONS:37</p>
          </body>
        </notes>
        <annotation>
          <rdf:RDF xmlns:rdf="http://www.w3.org/1999/02/22-rdf-syntax-ns#" xmlns:dc="http://purl.org/dc/elements/1.1/" xmlns:dcterms="http://purl.org/dc/terms/" xmlns:vCard="http://www.w3.org/2001/vcard-rdf/3.0#" xmlns:bqbiol="http://biomodels.net/biology-qualifiers/" xmlns:bqmodel="http://biomodels.net/model-qualifiers/">
            <rdf:Description rdf:about="#meta_s_0230">
              <bqbiol:is>
                <rdf:Bag>
                    <rdf:li rdf:resource="http://identifiers.org/chebi/CHEBI:15491"/>
                    <rdf:li rdf:resource="http://identifiers.org/kegg.compound/C05259"/>
                </rdf:Bag>
              </bqbiol:is>
            </rdf:Description>
          </rdf:RDF>
        </annotation>
      </species>
      <species metaid="meta_s_0231" sboTerm="SBO:0000247" id="s_0231" name="3-Oxopropanoate [Cytoplasm]" speciesType="t_0175" compartment="c_02" initialConcentration="0" hasOnlySubstanceUnits="false" boundaryCondition="false" constant="false">
        <notes>
          <body xmlns="http://www.w3.org/1999/xhtml">
                  <p>FORMULA:C3H4O3</p>
                  <p>CHARGE:0</p>
                  <p>CARBONS:3</p>
          </body>
        </notes>
        <annotation>
          <rdf:RDF xmlns:rdf="http://www.w3.org/1999/02/22-rdf-syntax-ns#" xmlns:dc="http://purl.org/dc/elements/1.1/" xmlns:dcterms="http://purl.org/dc/terms/" xmlns:vCard="http://www.w3.org/2001/vcard-rdf/3.0#" xmlns:bqbiol="http://biomodels.net/biology-qualifiers/" xmlns:bqmodel="http://biomodels.net/model-qualifiers/">
            <rdf:Description rdf:about="#meta_s_0231">
              <bqbiol:is>
                <rdf:Bag>
                    <rdf:li rdf:resource="http://identifiers.org/chebi/CHEBI:17960"/>
                    <rdf:li rdf:resource="http://identifiers.org/kegg.compound/C00222"/>
                </rdf:Bag>
              </bqbiol:is>
            </rdf:Description>
          </rdf:RDF>
        </annotation>
      </species>
      <species metaid="meta_s_0232" sboTerm="SBO:0000247" id="s_0232" name="3-oxotetracosanoyl-CoA [Endoplasmic_reticulum]" speciesType="t_0176" compartment="c_03" initialConcentration="0" hasOnlySubstanceUnits="false" boundaryCondition="false" constant="false">
        <notes>
          <body xmlns="http://www.w3.org/1999/xhtml">
                  <p>FORMULA:C35H56N7O17P3S</p>
                  <p>CHARGE:-4</p>
                  <p>CARBONS:35</p>
          </body>
        </notes>
        <annotation>
          <rdf:RDF xmlns:rdf="http://www.w3.org/1999/02/22-rdf-syntax-ns#" xmlns:dc="http://purl.org/dc/elements/1.1/" xmlns:dcterms="http://purl.org/dc/terms/" xmlns:vCard="http://www.w3.org/2001/vcard-rdf/3.0#" xmlns:bqbiol="http://biomodels.net/biology-qualifiers/" xmlns:bqmodel="http://biomodels.net/model-qualifiers/">
            <rdf:Description rdf:about="#meta_s_0232">
              <bqbiol:is>
                <rdf:Bag>
                    <rdf:li rdf:resource="http://identifiers.org/chebi/CHEBI:52329"/>
                    <rdf:li rdf:resource="http://identifiers.org/kegg.compound/-"/>
                </rdf:Bag>
              </bqbiol:is>
            </rdf:Description>
          </rdf:RDF>
        </annotation>
      </species>
      <species metaid="meta_s_0233" sboTerm="SBO:0000247" id="s_0233" name="3-Oxotetradecanoyl-[acp] [Cytoplasm]" speciesType="t_0177" compartment="c_02" initialConcentration="0" hasOnlySubstanceUnits="false" boundaryCondition="false" constant="false">
        <notes>
          <body xmlns="http://www.w3.org/1999/xhtml">
                  <p>FORMULA:C14H25O2SR</p>
                  <p>CHARGE:0</p>
                  <p>CARBONS:14</p>
          </body>
        </notes>
        <annotation>
          <rdf:RDF xmlns:rdf="http://www.w3.org/1999/02/22-rdf-syntax-ns#" xmlns:dc="http://purl.org/dc/elements/1.1/" xmlns:dcterms="http://purl.org/dc/terms/" xmlns:vCard="http://www.w3.org/2001/vcard-rdf/3.0#" xmlns:bqbiol="http://biomodels.net/biology-qualifiers/" xmlns:bqmodel="http://biomodels.net/model-qualifiers/">
            <rdf:Description rdf:about="#meta_s_0233">
              <bqbiol:is>
                <rdf:Bag>
                    <rdf:li rdf:resource="http://identifiers.org/chebi/CHEBI:-"/>
                    <rdf:li rdf:resource="http://identifiers.org/kegg.compound/C05759"/>
                </rdf:Bag>
              </bqbiol:is>
            </rdf:Description>
          </rdf:RDF>
        </annotation>
      </species>
      <species metaid="meta_s_0234" sboTerm="SBO:0000247" id="s_0234" name="3-Oxotetradecanoyl-[acp] [Mitochondria]" speciesType="t_0177" compartment="c_06" initialConcentration="0" hasOnlySubstanceUnits="false" boundaryCondition="false" constant="false">
        <notes>
          <body xmlns="http://www.w3.org/1999/xhtml">
                  <p>FORMULA:C14H25O2SR</p>
                  <p>CHARGE:0</p>
                  <p>CARBONS:14</p>
          </body>
        </notes>
        <annotation>
          <rdf:RDF xmlns:rdf="http://www.w3.org/1999/02/22-rdf-syntax-ns#" xmlns:dc="http://purl.org/dc/elements/1.1/" xmlns:dcterms="http://purl.org/dc/terms/" xmlns:vCard="http://www.w3.org/2001/vcard-rdf/3.0#" xmlns:bqbiol="http://biomodels.net/biology-qualifiers/" xmlns:bqmodel="http://biomodels.net/model-qualifiers/">
            <rdf:Description rdf:about="#meta_s_0234">
              <bqbiol:is>
                <rdf:Bag>
                    <rdf:li rdf:resource="http://identifiers.org/chebi/CHEBI:-"/>
                    <rdf:li rdf:resource="http://identifiers.org/kegg.compound/C05759"/>
                </rdf:Bag>
              </bqbiol:is>
            </rdf:Description>
          </rdf:RDF>
        </annotation>
      </species>
      <species metaid="meta_s_0235" sboTerm="SBO:0000247" id="s_0235" name="3-Oxotetradecanoyl-CoA [Peroxisome]" speciesType="t_0178" compartment="c_08" initialConcentration="0" hasOnlySubstanceUnits="false" boundaryCondition="false" constant="false">
        <notes>
          <body xmlns="http://www.w3.org/1999/xhtml">
                  <p>FORMULA:C35H60N7O18P3S</p>
                  <p>CHARGE:0</p>
                  <p>CARBONS:35</p>
          </body>
        </notes>
        <annotation>
          <rdf:RDF xmlns:rdf="http://www.w3.org/1999/02/22-rdf-syntax-ns#" xmlns:dc="http://purl.org/dc/elements/1.1/" xmlns:dcterms="http://purl.org/dc/terms/" xmlns:vCard="http://www.w3.org/2001/vcard-rdf/3.0#" xmlns:bqbiol="http://biomodels.net/biology-qualifiers/" xmlns:bqmodel="http://biomodels.net/model-qualifiers/">
            <rdf:Description rdf:about="#meta_s_0235">
              <bqbiol:is>
                <rdf:Bag>
                    <rdf:li rdf:resource="http://identifiers.org/chebi/CHEBI:28726"/>
                    <rdf:li rdf:resource="http://identifiers.org/kegg.compound/C05261"/>
                </rdf:Bag>
              </bqbiol:is>
            </rdf:Description>
          </rdf:RDF>
        </annotation>
      </species>
      <species metaid="meta_s_0236" sboTerm="SBO:0000247" id="s_0236" name="3'-Phosphoadenylylsulfate [Cytoplasm]" speciesType="t_0179" compartment="c_02" initialConcentration="0" hasOnlySubstanceUnits="false" boundaryCondition="false" constant="false">
        <notes>
          <body xmlns="http://www.w3.org/1999/xhtml">
                  <p>FORMULA:C10H11N5O13P2S</p>
                  <p>CHARGE:-4</p>
                  <p>CARBONS:10</p>
          </body>
        </notes>
        <annotation>
          <rdf:RDF xmlns:rdf="http://www.w3.org/1999/02/22-rdf-syntax-ns#" xmlns:dc="http://purl.org/dc/elements/1.1/" xmlns:dcterms="http://purl.org/dc/terms/" xmlns:vCard="http://www.w3.org/2001/vcard-rdf/3.0#" xmlns:bqbiol="http://biomodels.net/biology-qualifiers/" xmlns:bqmodel="http://biomodels.net/model-qualifiers/">
            <rdf:Description rdf:about="#meta_s_0236">
              <bqbiol:is>
                <rdf:Bag>
                    <rdf:li rdf:resource="http://identifiers.org/chebi/CHEBI:17980"/>
                    <rdf:li rdf:resource="http://identifiers.org/kegg.compound/C00053"/>
                </rdf:Bag>
              </bqbiol:is>
            </rdf:Description>
          </rdf:RDF>
        </annotation>
      </species>
      <species metaid="meta_s_0237" sboTerm="SBO:0000247" id="s_0237" name="3-Phospho-D-glycerate [Cytoplasm]" speciesType="t_0180" compartment="c_02" initialConcentration="0" hasOnlySubstanceUnits="false" boundaryCondition="false" constant="false">
        <notes>
          <body xmlns="http://www.w3.org/1999/xhtml">
                  <p>FORMULA:C3H4O7P</p>
                  <p>CHARGE:-3</p>
                  <p>CARBONS:3</p>
          </body>
        </notes>
        <annotation>
          <rdf:RDF xmlns:rdf="http://www.w3.org/1999/02/22-rdf-syntax-ns#" xmlns:dc="http://purl.org/dc/elements/1.1/" xmlns:dcterms="http://purl.org/dc/terms/" xmlns:vCard="http://www.w3.org/2001/vcard-rdf/3.0#" xmlns:bqbiol="http://biomodels.net/biology-qualifiers/" xmlns:bqmodel="http://biomodels.net/model-qualifiers/">
            <rdf:Description rdf:about="#meta_s_0237">
              <bqbiol:is>
                <rdf:Bag>
                    <rdf:li rdf:resource="http://identifiers.org/chebi/CHEBI:17794"/>
                    <rdf:li rdf:resource="http://identifiers.org/kegg.compound/C00197"/>
                </rdf:Bag>
              </bqbiol:is>
            </rdf:Description>
          </rdf:RDF>
        </annotation>
      </species>
      <species metaid="meta_s_0238" sboTerm="SBO:0000247" id="s_0238" name="3-Phospho-D-glyceroylphosphate [Cytoplasm]" speciesType="t_0181" compartment="c_02" initialConcentration="0" hasOnlySubstanceUnits="false" boundaryCondition="false" constant="false">
        <notes>
          <body xmlns="http://www.w3.org/1999/xhtml">
                  <p>FORMULA:C3H4O10P2</p>
                  <p>CHARGE:-4</p>
                  <p>CARBONS:3</p>
          </body>
        </notes>
        <annotation>
          <rdf:RDF xmlns:rdf="http://www.w3.org/1999/02/22-rdf-syntax-ns#" xmlns:dc="http://purl.org/dc/elements/1.1/" xmlns:dcterms="http://purl.org/dc/terms/" xmlns:vCard="http://www.w3.org/2001/vcard-rdf/3.0#" xmlns:bqbiol="http://biomodels.net/biology-qualifiers/" xmlns:bqmodel="http://biomodels.net/model-qualifiers/">
            <rdf:Description rdf:about="#meta_s_0238">
              <bqbiol:is>
                <rdf:Bag>
                    <rdf:li rdf:resource="http://identifiers.org/chebi/CHEBI:16001"/>
                    <rdf:li rdf:resource="http://identifiers.org/kegg.compound/C00236"/>
                </rdf:Bag>
              </bqbiol:is>
            </rdf:Description>
          </rdf:RDF>
        </annotation>
      </species>
      <species metaid="meta_s_0239" sboTerm="SBO:0000247" id="s_0239" name="3-Phosphonooxypyruvate [Cytoplasm]" speciesType="t_0182" compartment="c_02" initialConcentration="0" hasOnlySubstanceUnits="false" boundaryCondition="false" constant="false">
        <notes>
          <body xmlns="http://www.w3.org/1999/xhtml">
                  <p>FORMULA:C3H2O7P</p>
                  <p>CHARGE:-3</p>
                  <p>CARBONS:3</p>
          </body>
        </notes>
        <annotation>
          <rdf:RDF xmlns:rdf="http://www.w3.org/1999/02/22-rdf-syntax-ns#" xmlns:dc="http://purl.org/dc/elements/1.1/" xmlns:dcterms="http://purl.org/dc/terms/" xmlns:vCard="http://www.w3.org/2001/vcard-rdf/3.0#" xmlns:bqbiol="http://biomodels.net/biology-qualifiers/" xmlns:bqmodel="http://biomodels.net/model-qualifiers/">
            <rdf:Description rdf:about="#meta_s_0239">
              <bqbiol:is>
                <rdf:Bag>
                    <rdf:li rdf:resource="http://identifiers.org/chebi/CHEBI:30933"/>
                    <rdf:li rdf:resource="http://identifiers.org/kegg.compound/C03232"/>
                </rdf:Bag>
              </bqbiol:is>
            </rdf:Description>
          </rdf:RDF>
        </annotation>
      </species>
      <species metaid="meta_s_0240" sboTerm="SBO:0000247" id="s_0240" name="3-Sulfino-L-alanine [Cytoplasm]" speciesType="t_0183" compartment="c_02" initialConcentration="0" hasOnlySubstanceUnits="false" boundaryCondition="false" constant="false">
        <notes>
          <body xmlns="http://www.w3.org/1999/xhtml">
                  <p>FORMULA:C3H7NO4S</p>
                  <p>CHARGE:0</p>
                  <p>CARBONS:3</p>
          </body>
        </notes>
        <annotation>
          <rdf:RDF xmlns:rdf="http://www.w3.org/1999/02/22-rdf-syntax-ns#" xmlns:dc="http://purl.org/dc/elements/1.1/" xmlns:dcterms="http://purl.org/dc/terms/" xmlns:vCard="http://www.w3.org/2001/vcard-rdf/3.0#" xmlns:bqbiol="http://biomodels.net/biology-qualifiers/" xmlns:bqmodel="http://biomodels.net/model-qualifiers/">
            <rdf:Description rdf:about="#meta_s_0240">
              <bqbiol:is>
                <rdf:Bag>
[truncated: 5,152,160 more chars]
