# Supplementary material for: Process development for the continuous production of heterologous proteins by the industrial yeast, Komagataella phaffii
Source: Biotechnol Bioeng. 2018 Oct 24;115(12):2962–73. doi: 10.1002/bit.26846 (PMC6283250; doi:10.1002/bit.26846)
Supplement: Supplementary file 4 — Supporting information [file BIT-115-2962-s004.xlsx]

## Sheet: Fab
Reactions that show significant and differential change in Fab producing simulations wrt wild type	Kegg_Reaction ID	Reaction		Increasing fluxes as Fab production was increased	Kegg_Reaction ID	Reaction		Reactions identified in both analysis			Genes associated with the common reactions
r_1299		39.388ATP_Cytoplasm+0.602Glycine_Cytoplasm+39.388H2O_Cytoplasm+0.559L-Alanine_Cytoplasm+0.43L-Arginine_Cytoplasm+0.25L-Asparagine_Cytoplasm+0.387L-Aspartate_Cytoplasm+0.25L-Cysteine_Cytoplasm+0.473L-Glutamate_Cytoplasm+0.559L-Glutamine_Cytoplasm+0.72L-Histidine_Cytoplasm+0.25L-Isoleucine_Cytoplasm+0.774L-Leucine_Cytoplasm+0.387L-Lysine_Cytoplasm+0.043L-Methionine_Cytoplasm+0.387L-Phenylalanine_Cy…		r_1299		39.388ATP_Cytoplasm+0.602Glycine_Cytoplasm+39.388H2O_Cytoplasm+0.559L-Alanine_Cytoplasm+0.43L-Arginine_Cytoplasm+0.25L-Asparagine_Cytoplasm+0.387L-Aspartate_Cytoplasm+0.25L-Cysteine_Cytoplasm+0.473L-Glutamate_Cytoplasm+0.559L-Glutamine_Cytoplasm+0.72L-Histidine_Cytoplasm+0.25L-Isoleucine_Cytoplasm+0.774L-Leucine_Cytoplasm+0.387L-Lysine_Cytoplasm+0.043L-Methionine_Cytoplasm+0.387L-Phenylalanine_Cy…		r_1299			PAS_chr1-4_0218
r_1300		0.737AMP_Cytoplasm+7.374ATP_Cytoplasm+0.569CMP_Cytoplasm+0.584GMP_Cytoplasm+7.374H2O_Cytoplasm+0.82UMP_Cytoplasm->7.374ADP_Cytoplasm+FABrna_Cytoplasm+7.374Orthophosphate_Cytoplasm		r_1300		0.737AMP_Cytoplasm+7.374ATP_Cytoplasm+0.569CMP_Cytoplasm+0.584GMP_Cytoplasm+7.374H2O_Cytoplasm+0.82UMP_Cytoplasm->7.374ADP_Cytoplasm+FABrna_Cytoplasm+7.374Orthophosphate_Cytoplasm		r_1300			PAS_chr4_0369
r_1302		0.997FABaa_Cytoplasm+0.000028FABdna_Cytoplasm+0.0029FABrna_Cytoplasm+->FAB_Cytoplasm		r_1302		0.997FABaa_Cytoplasm+0.000028FABdna_Cytoplasm+0.0029FABrna_Cytoplasm+->FAB_Cytoplasm		r_1302			PAS_chr1-4_0608
r_1303		FAB_Cytoplasm->FAB_Extracellular		r_1303		FAB_Cytoplasm->FAB_Extracellular		r_1303			PAS_chr1-4_0253
r_1304		FAB_Extracellular->FAB_Boundary		r_1304		FAB_Extracellular->FAB_Boundary		r_1304			PAS_chr2-1_0637
r_0469	R00858	3H+_Cytoplasm+3NADPH_Cytoplasm+Sulfite_Cytoplasm->3H2O_Cytoplasm+Hydrogensulfide_Cytoplasm+3NADP+_Cytoplasm		r_0469	R00858	3H+_Cytoplasm+3NADPH_Cytoplasm+Sulfite_Cytoplasm->3H2O_Cytoplasm+Hydrogensulfide_Cytoplasm+3NADP+_Cytoplasm		r_0469			PAS_chr2-2_0317
r_1179		Sulfate_boundary=Sulfate_Extracellular		r_0226	R02021	3'-Phosphoadenylylsulfate_Cytoplasm+Thioredoxin_Cytoplasm->Adenosine3',5'-bisphosphate_Cytoplasm+2H+_Cytoplasm+Thioredoxindisulfide_Cytoplasm+Sulfite_Cytoplasm		r_0226			PAS_chr3_0151
r_0226	R02021	3'-Phosphoadenylylsulfate_Cytoplasm+Thioredoxin_Cytoplasm->Adenosine3',5'-bisphosphate_Cytoplasm+2H+_Cytoplasm+Thioredoxindisulfide_Cytoplasm+Sulfite_Cytoplasm		r_0922	0	Sulfate_Extracellular->Sulfate_Cytoplasm		r_0922			PAS_chr3_0456
r_0922		Sulfate_Extracellular->Sulfate_Cytoplasm		r_0313	R00529	ATP_Cytoplasm+Sulfate_Cytoplasm->Adenylylsulfate_Cytoplasm+Diphosphate_Cytoplasm		r_0313			PAS_chr3_0489
r_0238	R01618	Adenylylsulfate_Cytoplasm+ATP_Cytoplasm=Sulfate_Cytoplasm+P1,P4-Bis(5'-adenosyl)tetraphosphate_Cytoplasm		r_0575	R00734	3-(4-Hydroxyphenyl)pyruvate_Cytoplasm+L-Glutamate_Cytoplasm=2-Oxoglutarate_Cytoplasm+L-Tyrosine_Cytoplasm		r_0575			PAS_chr3_0506
r_0313	R00529	ATP_Cytoplasm+Sulfate_Cytoplasm->Adenylylsulfate_Cytoplasm+Diphosphate_Cytoplasm		r_0651	R01730	NADP+_Cytoplasm+Prephenate_Cytoplasm=3-(4-Hydroxyphenyl)pyruvate_Cytoplasm+CO2_Cytoplasm+H+_Cytoplasm+NADPH_Cytoplasm		r_0651			PAS_chr4_0050
r_0231	R00126	ADP_Cytoplasm+ATP_Cytoplasm->Orthophosphate_Cytoplasm+P1,P4-Bis(5'-adenosyl)tetraphosphate_Cytoplasm		r_0343	R01715	Chorismate_Cytoplasm->Prephenate_Cytoplasm		r_0343			PAS_chr3_0936
r_0575	R00734	3-(4-Hydroxyphenyl)pyruvate_Cytoplasm+L-Glutamate_Cytoplasm=2-Oxoglutarate_Cytoplasm+L-Tyrosine_Cytoplasm		r_0310	R02412	ATP_Cytoplasm+Shikimate_Cytoplasm->ADP_Cytoplasm+Shikimate3-phosphate_Cytoplasm		r_0310			PAS_chr3_1084
r_0651	R01730	NADP+_Cytoplasm+Prephenate_Cytoplasm=3-(4-Hydroxyphenyl)pyruvate_Cytoplasm+CO2_Cytoplasm+H+_Cytoplasm+NADPH_Cytoplasm		r_0117	R03083	2-Dehydro-3-deoxy-D-arabino-heptonate7-phosphate_Cytoplasm->3-Dehydroquinate_Cytoplasm+Orthophosphate_Cytoplasm		r_0117			PAS_chr4_0147
r_0343	R01715	Chorismate_Cytoplasm->Prephenate_Cytoplasm		r_0837	R03084	3-Dehydroquinate_Cytoplasm->3-Dehydroshikimate_Cytoplasm+H2O_Cytoplasm		r_0837			PAS_chr2-1_0473
r_0310	R02412	ATP_Cytoplasm+Shikimate_Cytoplasm->ADP_Cytoplasm+Shikimate3-phosphate_Cytoplasm		r_0716	R01826	D-Erythrose4-phosphate_Cytoplasm+H2O_Cytoplasm+Phosphoenolpyruvate_Cytoplasm->2-Dehydro-3-deoxy-D-arabino-heptonate7-phosphate_Cytoplasm+Orthophosphate_Cytoplasm		r_0716
r_0117	R03083	2-Dehydro-3-deoxy-D-arabino-heptonate7-phosphate_Cytoplasm->3-Dehydroquinate_Cytoplasm+Orthophosphate_Cytoplasm		r_0683	R02413	3-Dehydroshikimate_Cytoplasm+H+_Cytoplasm+NADPH_Cytoplasm->NADP+_Cytoplasm+Shikimate_Cytoplasm		r_0683
r_0837	R03084	3-Dehydroquinate_Cytoplasm->3-Dehydroshikimate_Cytoplasm+H2O_Cytoplasm		r_0641	R03460	Phosphoenolpyruvate_Cytoplasm+Shikimate3-phosphate_Cytoplasm->5-O-(1-Carboxyvinyl)-3-phosphoshikimate_Cytoplasm+Orthophosphate_Cytoplasm		r_0641
r_0716	R01826	D-Erythrose4-phosphate_Cytoplasm+H2O_Cytoplasm+Phosphoenolpyruvate_Cytoplasm->2-Dehydro-3-deoxy-D-arabino-heptonate7-phosphate_Cytoplasm+Orthophosphate_Cytoplasm		r_0173	R01714	5-O-(1-Carboxyvinyl)-3-phosphoshikimate_Cytoplasm->Chorismate_Cytoplasm+Orthophosphate_Cytoplasm		r_0173
r_0683	R02413	3-Dehydroshikimate_Cytoplasm+H+_Cytoplasm+NADPH_Cytoplasm->NADP+_Cytoplasm+Shikimate_Cytoplasm		r_1163		phosphatidylserine_Cytoplasm=phosphatidylserine_Mitochondria		r_1163
r_0641	R03460	Phosphoenolpyruvate_Cytoplasm+Shikimate3-phosphate_Cytoplasm->5-O-(1-Carboxyvinyl)-3-phosphoshikimate_Cytoplasm+Orthophosphate_Cytoplasm		r_0235	R02740	D-Glucose6-phosphate_Cytoplasm=D-Fructose6-phosphate_Cytoplasm		r_0235
r_0173	R01714	5-O-(1-Carboxyvinyl)-3-phosphoshikimate_Cytoplasm->Chorismate_Cytoplasm+Orthophosphate_Cytoplasm		r_0050	R05069	(S)-2-Aceto-2-hydroxybutanoate_Mitochondria->(R)-3-Hydroxy-3-methyl-2-oxopentanoate_Mitochondria
r_0758	R01830	D-Erythrose4-phosphate_Cytoplasm+D-Xylulose5-phosphate_Cytoplasm=D-Fructose6-phosphate_Cytoplasm+D-Glyceraldehyde3-phosphate_Cytoplasm		r_0107	R03052	2-Acetolactate_Mitochondria->3-Hydroxy-3-methyl-2-oxobutanoicacid_Mitochondria
r_1163		phosphatidylserine_Cytoplasm=phosphatidylserine_Mitochondria		r_0345	R01325	Citrate_Mitochondria=cis-Aconitate_Mitochondria+H2O_Mitochondria
r_0549	r00692	L-Phenylalanine_Cytoplasm+Pyruvate_Cytoplasm=Phenylpyruvate_Cytoplasm+L-Alanine_Cytoplasm		r_0394	R01818	D-Mannose1-phosphate_Cytoplasm=D-Mannose6-phosphate_Cytoplasm
r_0235	R02740	D-Glucose6-phosphate_Cytoplasm=D-Fructose6-phosphate_Cytoplasm		r_0395	R00772	D-Mannose6-phosphate_Cytoplasm=D-Fructose6-phosphate_Cytoplasm
r_0264	R00127	AMP_Cytoplasm+ATP_Cytoplasm=2ADP_Cytoplasm		r_0579	R03509	N-(5-Phospho-D-ribosyl)anthranilate_Cytoplasm->1-(2-Carboxyphenylamino)-1-deoxy-D-ribulose5-phosphate_Cytoplasm
				r_0580	R04640	5-(5-Phospho-D-ribosylaminoformimino)-1-(5-phosphoribosyl)-imidazole-4-carboxamide_Cytoplasm->N-(5'-Phospho-D-1'-ribulosylformimino)-5-amino-1-(5''-phospho-D-ribosyl)-4-imidazolecarboxamide_Cytoplasm
				r_0937		(S)-3-Hydroxy-3-methylglutaryl-CoA_Cytoplasm=(S)-3-Hydroxy-3-methylglutaryl-CoA_Mitochondria
				r_0952		2-Oxoglutarate_Nucleus=2-Oxoglutarate_Cytoplasm
				r_0970		Acetoacetyl-CoA_Mitochondria=Acetoacetyl-CoA_Cytoplasm
				r_0971		Acetyl-CoA_Nucleus=Acetyl-CoA_Cytoplasm
				r_0980		Ammonium_Extracellular=Ammonium_Cytoplasm
				r_0989		Biotin_boundary=Biotin_Extracellular
				r_0993		CDP_Nucleus=CDP_Cytoplasm
				r_0997		CO2_Cytoplasm=CO2_Vacuole
				r_0999		CO2_Extracellular=CO2_Cytoplasm
				r_1005		CTP_Mitochondria=CTP_Cytoplasm
				r_1017		D-Glucose6-phosphate_Endoplasmic_reticulum=D-Glucose6-phosphate_Cytoplasm
				r_1035		Ergosta-5,7,22,24(28)-tetraen-3beta-ol_Endoplasmic_reticulum=Ergosta-5,7,22,24(28)-tetraen-3beta-ol_Cytoplasm
				r_1054		GDP_Nucleus=GDP_Cytoplasm
				r_1058		Glyceronephosphate_Mitochondria=Glyceronephosphate_Cytoplasm
				r_1069		H2O_boundary=H2O_Extracellular
				r_1077		Hexadecanoate(n-C16:0)_Peroxisome=Hexadecanoate(n-C16:0)_Cytoplasm
				r_1134		Malonyl-CoA_peroxisome=Malonyl-CoA_Cytoplasm
				r_1144		NADH_Endoplasmic_reticulum=NADH_Cytoplasm
				r_1151		Octadecanoyl-CoA_Cytoplasm=Octadecanoyl-CoA_Peroxisome
				r_1152		Orthophosphate_boundary=Orthophosphate_Extracellular
				r_1157		Oxygen_Endoplasmic_reticulum=Oxygen_Cytoplasm
				r_1165		Phosphatidylserine_Vacuole=Phosphatidylserine_Cytoplasm
				r_1183		Thioredoxin_Mitochondria=Thioredoxin_Cytoplasm
				r_1184		Thioredoxin_Nucleus=Thioredoxin_Cytoplasm
				r_0234	R00959	D-Glucose1-phosphate_Cytoplasm=D-Glucose6-phosphate_Cytoplasm
				r_0034	R04441	(R)-2,3-Dihydroxy-3-methylbutanoate_Mitochondria->3-Methyl-2-oxobutanoicacid_Mitochondria+H2O_Mitochondria
				r_0037	R03444	(2R)-homocitrate_Mitochondria=H2O_Mitochondria+Homo-cis-aconitate_Mitochondria
				r_0079	R04209	1-(5-Phospho-D-ribosyl)-5-amino-4-imidazolecarboxylate_Cytoplasm=Aminoimidazoleribotide_Cytoplasm+CO2_Cytoplasm
				r_0103	R01086	N-(L-Arginino)succinate_Cytoplasm->Fumarate_Cytoplasm+L-Arginine_Cytoplasm
				r_0555	r00590	L-Serine_Mitochondria->Dehydroalanine_Mitochondria+H2O_Mitochondria
				r_0584	R01083	N6-(1,2-Dicarboxyethyl)-AMP_Cytoplasm=AMP_Cytoplasm+Fumarate_Cytoplasm
				r_0767	R05070	(R)-2,3-Dihydroxy-3-methylpentanoate_Mitochondria->(S)-3-Methyl-2-oxopentanoicacid_Mitochondria+H2O_Mitochondria
				r_0820	R01652	(2S)-2-Isopropyl-3-oxosuccinate_Cytoplasm->4-Methyl-2-oxopentanoate_Cytoplasm+CO2_Cytoplasm
				r_0848	R03457	D-erythro-1-(Imidazol-4-yl)glycerol3-phosphate_Cytoplasm->3-(Imidazol-4-yl)-2-oxopropylphosphate_Cytoplasm+H2O_Cytoplasm
				r_1197	R03314	L-Glutamate5-semialdehyde_Cytoplasm=(S)-1-Pyrroline-5-carboxylate_Cytoplasm+H2O_Cytoplasm
				r_0554	R00220	L-Serine_Cytoplasm=Ammonium_Cytoplasm+Pyruvate_Cytoplasm
				r_0565	R00996	L-Threonine_Mitochondria->2-Oxobutanoate_Mitochondria+Ammonium_Mitochondria
				r_0661	R00006	2Pyruvate_Mitochondria->2-Acetolactate_Mitochondria+CO2_Mitochondria
				r_0070	R01082	Fumarate_Cytoplasm+H2O_Cytoplasm=(S)-Malate_Cytoplasm
				r_0080	R04037	H2O_Cytoplasm+Phosphoribosyl-AMP_Cytoplasm->5-(5-Phospho-D-ribosylaminoformimino)-1-(5-phosphoribosyl)-imidazole-4-carboxamide_Cytoplasm
				r_0089	R02111	Glycogen_Cytoplasm+Orthophosphate_Cytoplasm->D-Glucose1-phosphate_Cytoplasm
				r_0198	R00238	Acetoacetyl-CoA_Cytoplasm+CoA_Cytoplasm=2Acetyl-CoA_Cytoplasm
				r_0466	R04371	H2O_Mitochondria+Homo-cis-aconitate_Mitochondria=Homoisocitrate_Mitochondria
				r_0474	R01127	H2O_Cytoplasm+IMP_Cytoplasm=1-(5'-Phosphoribosyl)-5-formamido-4-imidazolecarboxamide_Cytoplasm
				r_0081	R01071	5-Phospho-alpha-D-ribose1-diphosphate_Cytoplasm+ATP_Cytoplasm->1-(5-Phospho-D-ribosyl)-ATP_Cytoplasm+Diphosphate_Cytoplasm
				r_0116	R08698	Dehydroalanine_Mitochondria+H2O_Mitochondria->Pyruvate_Mitochondria+Ammonium_Mitochondria
				r_0245	R01514	ATP_Cytoplasm+D-Glycerate_Cytoplasm=ADP_Cytoplasm+3-Phospho-D-glycerate_Cytoplasm
				r_0262	R00509	Adenylylsulfate_Cytoplasm+ATP_Cytoplasm->3'-Phosphoadenylylsulfate_Cytoplasm+ADP_Cytoplasm
				r_0270	R01547	ATP_Cytoplasm+dAMP_Cytoplasm=ADP_Cytoplasm+dADP_Cytoplasm
				r_0276	R02090	ATP_Cytoplasm+dGMP_Cytoplasm=ADP_Cytoplasm+dGDP_Cytoplasm
				r_0327	R01398	Carbamoylphosphate_Cytoplasm+L-Ornithine_Cytoplasm->L-Citrulline_Cytoplasm+Orthophosphate_Cytoplasm
				r_0362	R01138	dATP_Cytoplasm+Pyruvate_Cytoplasm=dADP_Cytoplasm+Phosphoenolpyruvate_Cytoplasm
				r_0489	R00258	2-Oxoglutarate_Mitochondria+L-Alanine_Mitochondria->L-Glutamate_Mitochondria+Pyruvate_Mitochondria
				r_0535	R03013	H2O_Cytoplasm+L-Histidinolphosphate_Cytoplasm->L-Histidinol_Cytoplasm+Orthophosphate_Cytoplasm
				r_0560	R00585	L-Serine_Cytoplasm+Pyruvate_Cytoplasm=Hydroxypyruvate_Cytoplasm+L-Alanine_Cytoplasm
				r_0577	R01214	3-Methyl-2-oxobutanoicacid_Mitochondria+L-Glutamate_Mitochondria->2-Oxoglutarate_Mitochondria+L-Valine_Mitochondria
				r_0606	R01287	Hydrogensulfide_Cytoplasm+O-Acetyl-L-homoserine_Cytoplasm->Acetate_Cytoplasm+L-Homocysteine_Cytoplasm
				r_0618	R00582	H2O_Cytoplasm+O-Phospho-L-serine_Cytoplasm->L-Serine_Cytoplasm+Orthophosphate_Cytoplasm
				r_0643	R04035	1-(5-Phospho-D-ribosyl)-ATP_Cytoplasm+H2O_Cytoplasm=Diphosphate_Cytoplasm+Phosphoribosyl-AMP_Cytoplasm
				r_0681	R01641	D-Ribose5-phosphate_Cytoplasm+D-Xylulose5-phosphate_Cytoplasm=D-Glyceraldehyde3-phosphate_Cytoplasm+Sedoheptulose7-phosphate_Cytoplasm
				r_0756	R00289	D-Glucose1-phosphate_Cytoplasm+UTP_Cytoplasm=Diphosphate_Cytoplasm+UDP-glucose_Cytoplasm
				r_0771	R01939	2-Oxoadipate_Cytoplasm+L-Glutamate_Cytoplasm=2-Oxoglutarate_Cytoplasm+L-2-Aminoadipate_Cytoplasm
				r_0778	R01466	H2O_Cytoplasm+O-Phospho-L-homoserine_Cytoplasm->L-Threonine_Cytoplasm+Orthophosphate_Cytoplasm
				r_0791	R01665	ATP_Cytoplasm+dCMP_Cytoplasm=ADP_Cytoplasm+dCDP_Cytoplasm
				r_0792	R00158	ATP_Cytoplasm+UMP_Cytoplasm=ADP_Cytoplasm+UDP_Cytoplasm
				r_0793	R00188	Adenosine3',5'-bisphosphate_Cytoplasm+H2O_Cytoplasm->AMP_Cytoplasm+Orthophosphate_Cytoplasm
				r_0797	R03243	3-(Imidazol-4-yl)-2-oxopropylphosphate_Cytoplasm+L-Glutamate_Cytoplasm->2-Oxoglutarate_Cytoplasm+L-Histidinolphosphate_Cytoplasm
				r_0808	R01137	ATP_Cytoplasm+dADP_Cytoplasm=ADP_Cytoplasm+dATP_Cytoplasm
				r_0810	R00156	ATP_Cytoplasm+UDP_Cytoplasm=ADP_Cytoplasm+UTP_Cytoplasm
				r_0833	R00239	ATP_Cytoplasm+L-Glutamate_Cytoplasm->ADP_Cytoplasm+N-Acetyl-glutamyl5-phosphate_Cytoplasm
				r_0839	R04173	3-Phosphonooxypyruvate_Cytoplasm+L-Glutamate_Cytoplasm->2-Oxoglutarate_Cytoplasm+O-Phospho-L-serine_Cytoplasm
				r_0853	R01771	ATP_Cytoplasm+L-Homoserine_Cytoplasm->ADP_Cytoplasm+O-Phospho-L-homoserine_Cytoplasm
				r_0865	R00480	ATP_Cytoplasm+L-Aspartate_Cytoplasm->4-Phospho-L-aspartate_Cytoplasm+ADP_Cytoplasm
				r_0868	R01073	5-Phospho-alpha-D-ribose1-diphosphate_Cytoplasm+Anthranilate_Cytoplasm->Diphosphate_Cytoplasm+N-(5-Phospho-D-ribosyl)anthranilate_Cytoplasm
				r_0994		Citrate_Cytoplasm+Isocitrate_Mitochondria=Citrate_Mitochondria+Isocitrate_Cytoplasm
				r_0016	R04534	(3R)-3-Hydroxydecanoyl-[acp]_Cytoplasm+NADP+_Cytoplasm=3-Oxodecanoyl-[acp]_Cytoplasm+NADPH_Cytoplasm
				r_0049	R04673	2-(alpha-Hydroxyethyl)thiaminediphosphate_Mitochondria+2-Oxobutanoate_Mitochondria->(S)-2-Aceto-2-hydroxybutanoate_Mitochondria+Thiamindiphosphate_Mitochondria
				r_0206	R01776	Acetyl-CoA_Cytoplasm+L-Homoserine_Cytoplasm->CoA_Cytoplasm+O-Acetyl-L-homoserine_Cytoplasm
				r_0273	R04779	ATP_Cytoplasm+D-Fructose6-phosphate_Cytoplasm->ADP_Cytoplasm+D-Fructose1,6-bisphosphate_Cytoplasm
				r_0680	R01827	D-Glyceraldehyde3-phosphate_Cytoplasm+Sedoheptulose7-phosphate_Cytoplasm=D-Fructose6-phosphate_Cytoplasm+D-Erythrose4-phosphate_Cytoplasm
				r_0663	R00014	Pyruvate_Mitochondria+Thiamindiphosphate_Mitochondria->2-(alpha-Hydroxyethyl)thiaminediphosphate_Mitochondria+CO2_Mitochondria
				r_0279	R01049	D-Ribose5-phosphate_Cytoplasm+ATP_Cytoplasm=5-Phospho-alpha-D-ribose1-diphosphate_Cytoplasm+AMP_Cytoplasm
				r_0003	R04426	(2R,3S)-3-Isopropylmalate_Cytoplasm+NAD+_Cytoplasm->(2S)-2-Isopropyl-3-oxosuccinate_Cytoplasm+H+_Cytoplasm+NADH_Cytoplasm
				r_0159	R00936	NAD+_Cytoplasm+Tetrahydrofolate_Cytoplasm=Dihydrofolate_Cytoplasm+H+_Cytoplasm+NADH_Cytoplasm
				r_0387	R02236	Dihydrofolate_Cytoplasm+NADP+_Cytoplasm=Folate_Cytoplasm+H+_Cytoplasm+NADPH_Cytoplasm
				r_0534	R03012	L-Histidinol_Cytoplasm+NAD+_Cytoplasm->L-Histidinal_Cytoplasm+NADH_Cytoplasm+H+_Cytoplasm
				r_0559	R02722	(1S,2R)-Indoleglycerolphosphate_Cytoplasm+L-Serine_Cytoplasm->D-Glyceraldehyde3-phosphate_Cytoplasm+H2O_Cytoplasm+L-Tryptophan_Cytoplasm
				r_0796	R01513	3-Phospho-D-glycerate_Cytoplasm+NAD+_Cytoplasm->3-Phosphonooxypyruvate_Cytoplasm+H+_Cytoplasm+NADH_Cytoplasm
				r_0004	R04533	(3R)-3-Hydroxybutanoyl-[acp]_Cytoplasm+NADP+_Cytoplasm=Acetoacetyl-[acp]_Cytoplasm+H+_Cytoplasm+NADPH_Cytoplasm
				r_0020	R04953	(R)-3-Hydroxyhexanoyl-[acp]_Cytoplasm+NADP+_Cytoplasm=3-Oxohexanoyl-[acp]_Cytoplasm+H+_Cytoplasm+NADPH_Cytoplasm
				r_0022	R04536	(3R)-3-Hydroxyoctanoyl-[acp]_Cytoplasm+NADP+_Cytoplasm=3-Oxooctanoyl-[acp]_Cytoplasm+H+_Cytoplasm+NADPH_Cytoplasm
				r_0028	R04543	(3R)-3-Hydroxypalmitoyl-[acp]_Cytoplasm+NADP+_Cytoplasm=3-Oxohexadecanoyl-[acp]_Cytoplasm+H+_Cytoplasm+NADPH_Cytoplasm
				r_0030	R04566	(3R)-3-Hydroxytetradecanoyl-[acp]_Cytoplasm+NADP+_Cytoplasm=3-Oxotetradecanoyl-[acp]_Cytoplasm+H+_Cytoplasm+NADPH_Cytoplasm
				r_0322	R04430	Butyryl-[acp]_Cytoplasm+NADP+_Cytoplasm=But-2-enoyl-[acp]_Cytoplasm+H+_Cytoplasm+NADPH_Cytoplasm
				r_0342	R00986	Chorismate_Cytoplasm+L-Glutamine_Cytoplasm->Anthranilate_Cytoplasm+L-Glutamate_Cytoplasm+Pyruvate_Cytoplasm
				r_0368	R04962	Decanoyl-[acp]_Cytoplasm+NADP+_Cytoplasm=H+_Cytoplasm+NADPH_Cytoplasm+trans-Dec-2-enoyl-[acp]_Cytoplasm
				r_0396	R04725	Dodecanoyl-[acp]_Cytoplasm+NADP+_Cytoplasm=H+_Cytoplasm+NADPH_Cytoplasm+trans-Dodec-2-enoyl-[acp]_Cytoplasm
				r_0454	R04970	Hexadecanoyl-[acp]_Cytoplasm+NADP+_Cytoplasm=H+_Cytoplasm+NADPH_Cytoplasm+trans-Hexadec-2-enoyl-[acp]_Cytoplasm
				r_0460	R04956	Hexanoyl-[acp]_Cytoplasm+NADP+_Cytoplasm=H+_Cytoplasm+NADPH_Cytoplasm+trans-Hex-2-enoyl-[acp]_Cytoplasm
				r_0611	R04959	NADP+_Cytoplasm+Octanoyl-[acp]_Cytoplasm=H+_Cytoplasm+NADPH_Cytoplasm+trans-Oct-2-enoyl-[acp]_Cytoplasm
				r_1199	R04967	NADP+_Cytoplasm+Tetradecanoyl-[acp]_Cytoplasm=H+_Cytoplasm+NADPH_Cytoplasm+trans-Tetradec-2-enoyl-[acp]_Cytoplasm
				r_0018	R04964	(R)-3-Hydroxydodecanoyl-[acp]_Cytoplasm+NADP+_Cytoplasm=3-Oxododecanoyl-[acp]_Cytoplasm+H+_Cytoplasm+NADPH_Cytoplasm
				r_0075	R00214	(S)-Malate_Mitochondria+NAD+_Mitochondria->CO2_Mitochondria+H+_Mitochondria+NADH_Mitochondria+Pyruvate_Mitochondria
				r_0878	R04558	N-(5'-Phospho-D-1'-ribulosylformimino)-5-amino-1-(5''-phospho-D-ribosyl)-4-imidazolecarboxamide_Cytoplasm+L-Glutamine_Cytoplasm->1-(5'-Phosphoribosyl)-5-amino-4-imidazolecarboxamide_Cytoplasm+D-erythro-1-(Imidazol-4-yl)glycerol3-phosphate_Cytoplasm+H+_Cytoplasm+L-Glutamate_Cytoplasm
				r_0035	R04440	3-Hydroxy-3-methyl-2-oxobutanoicacid_Mitochondria+H+_Mitochondria+NADPH_Mitochondria->(R)-2,3-Dihydroxy-3-methylbutanoate_Mitochondria+NADP+_Mitochondria
				r_0036	R05068	(R)-3-Hydroxy-3-methyl-2-oxopentanoate_Mitochondria+H+_Mitochondria+NADPH_Mitochondria->(R)-2,3-Dihydroxy-3-methylpentanoate_Mitochondria+NADP+_Mitochondria
				r_0158	R00936	Dihydrofolate_Mitochondria+H+_Mitochondria+NADH_Mitochondria=NAD+_Mitochondria+Tetrahydrofolate_Mitochondria
				r_0536	R01773	H+_Cytoplasm+L-Aspartate4-semialdehyde_Cytoplasm+NADH_Cytoplasm->L-Homoserine_Cytoplasm+NAD+_Cytoplasm
				r_0552	R01251	(S)-1-Pyrroline-5-carboxylate_Cytoplasm+2H+_Cytoplasm+NADPH_Cytoplasm->L-Proline_Cytoplasm+NADP+_Cytoplasm
				r_0590	R02016	H+_Mitochondria+NADPH_Mitochondria+Thioredoxindisulfide_Mitochondria->NADP+_Mitochondria+Thioredoxin_Mitochondria
				r_0690	R00842	Glyceronephosphate_Cytoplasm+H+_Cytoplasm+NADH_Cytoplasm=NAD+_Cytoplasm+sn-Glycerol3-phosphate_Cytoplasm
				r_0781	R01213	3-Methyl-2-oxobutanoicacid_Cytoplasm+Acetyl-CoA_Cytoplasm+H2O_Cytoplasm->(2S)-2-Isopropylmalate_Cytoplasm+CoA_Cytoplasm
				r_0194	R00271	2-Oxoglutarate_Mitochondria+Acetyl-CoA_Mitochondria+H2O_Mitochondria->(2R)-homocitrate_Mitochondria+CoA_Mitochondria
				r_0184	R00710	Acetaldehyde_Cytoplasm+H2O_Cytoplasm+NAD+_Cytoplasm->Acetate_Cytoplasm+H+_Cytoplasm+NADH_Cytoplasm
				r_0475	R01135	GTP_Cytoplasm+IMP_Cytoplasm+L-Aspartate_Cytoplasm->GDP_Cytoplasm+N6-(1,2-Dicarboxyethyl)-AMP_Cytoplasm+Orthophosphate_Cytoplasm
				r_0505	R02291	4-Phospho-L-aspartate_Cytoplasm+H+_Cytoplasm+NADPH_Cytoplasm->L-Aspartate4-semialdehyde_Cytoplasm+NADP+_Cytoplasm+Orthophosphate_Cytoplasm
				r_0508	R01954	ATP_Cytoplasm+L-Aspartate_Cytoplasm+L-Citrulline_Cytoplasm->AMP_Cytoplasm+Diphosphate_Cytoplasm+N-(L-Arginino)succinate_Cytoplasm
				r_0522	R00253	Ammonium_Cytoplasm+ATP_Cytoplasm+L-Glutamate_Cytoplasm->ADP_Cytoplasm+L-Glutamine_Cytoplasm+Orthophosphate_Cytoplasm
				r_0527	R03313	H+_Cytoplasm+N-Acetyl-glutamyl5-phosphate_Cytoplasm+NADPH_Cytoplasm->L-Glutamate5-semialdehyde_Cytoplasm+NADP+_Cytoplasm+Orthophosphate_Cytoplasm
				r_0530	R01163	H2O_Cytoplasm+L-Histidinal_Cytoplasm+NAD+_Cytoplasm->H+_Cytoplasm+L-Histidine_Cytoplasm+NADH_Cytoplasm
				r_0041	R02082	(R)-Mevalonate_Cytoplasm+CoA_Cytoplasm+2NADP+_Cytoplasm=(S)-3-Hydroxy-3-methylglutaryl-CoA_Cytoplasm+2H+_Cytoplasm+2NADPH_Cytoplasm
				r_0381	R01752	D-Glyceraldehyde_Cytoplasm+NAD+_Cytoplasm+H2O_Cytoplasm=D-Glycerate_Cytoplasm+NADH_Cytoplasm+H+_Cytoplasm
				r_0585	R00715	H2O_Cytoplasm+N6-(L-1,3-Dicarboxypropyl)-L-lysine_Cytoplasm+NAD+_Cytoplasm=2-Oxoglutarate_Cytoplasm+H+_Cytoplasm+L-Lysine_Cytoplasm+NADH_Cytoplasm
				r_0660	R00344	ATP_Cytoplasm+Bicarbonate_Cytoplasm+Pyruvate_Cytoplasm->ADP_Cytoplasm+H+_Cytoplasm+Oxaloacetate_Cytoplasm+Orthophosphate_Cytoplasm
				r_0859	R00093	2-Oxoglutarate_Cytoplasm+H+_Cytoplasm+L-Glutamine_Cytoplasm+NADH_Cytoplasm->2L-Glutamate_Cytoplasm+NAD+_Cytoplasm
				r_0586	R02315	H+_Cytoplasm+L-2-Aminoadipate6-semialdehyde_Cytoplasm+L-Glutamate_Cytoplasm+NADPH_Cytoplasm=H2O_Cytoplasm+N6-(L-1,3-Dicarboxypropyl)-L-lysine_Cytoplasm+NADP+_Cytoplasm
				r_0502	R00578	ATP_Cytoplasm+H2O_Cytoplasm+L-Aspartate_Cytoplasm+L-Glutamine_Cytoplasm->AMP_Cytoplasm+Diphosphate_Cytoplasm+L-Asparagine_Cytoplasm+L-Glutamate_Cytoplasm
				r_0453	R00575	2ATP_Cytoplasm+Bicarbonate_Cytoplasm+H2O_Cytoplasm+L-Glutamine_Cytoplasm->2ADP_Cytoplasm+Carbamoylphosphate_Cytoplasm+L-Glutamate_Cytoplasm+Orthophosphate_Cytoplasm
				r_0857	R03508	1-(2-Carboxyphenylamino)-1-deoxy-D-ribulose5-phosphate_Cytoplasm=CO2_Cytoplasm+H2O_Cytoplasm+(1S,2R)-Indoleglycerolphosphate_Cytoplasm
				r_0650	R01373	Prephenate_Cytoplasm->CO2_Cytoplasm+H2O_Cytoplasm+Phenylpyruvate_Cytoplasm
				r_0924		UDP-glucose_Cytoplasm->Glycogen_Cytoplasm+H+_Cytoplasm+UDP_Cytoplasm
				r_1259	R01934	Homoisocitrate_Mitochondria+NAD+_Mitochondria=2-Oxoadipate_Mitochondria+CO2_Mitochondria+NADH_Mitochondria+H+_Mitochondria
				r_1260		S-malate_Cytoplasm+2-Oxoadipate_Mitochondria->2-Oxoadipate_Cytoplasm+S-malate_Mitochondria
				r_1262	R03098	L-2-Aminoadipate_Cytoplasm+ATP_Cytoplasm->L-2-Aminoadipate adenylate_Cytoplasm+Diphosphate_Cytoplasm
				r_1263	R04863	L-2-Aminoadipate adenylate_Cytoplasm+Holo-Lys2_Cytoplasm->alpha-Aminoadipoyl-S-acyl enzyme_Cytoplasm+AMP_Cytoplasm
				r_1264	R04390	alpha-Aminoadipoyl-S-acyl enzyme_Cytoplasm+NADPH_Cytoplasm+H+_Cytoplasm->L-2-Aminoadipate 6-semialdehyde_Cytoplasm+Holo-Lys2_Cytoplasm+NADP+_Cytoplasm
				r_1278		L-glutamate_Cytoplasm->L-glutamate_Mitochondria
				r_1286		CDP-diacylglycerol_Cytoplasm=CDP-diacylglycerol_Mitochondria
				r_1301		0.447ATP_Cytoplasm+0.82dAMP_Cytoplasm+0.584dCMP_Cytoplasm+0.569dGMP_Cytoplasm+0.737dTMP_Cytoplasm+0.447H2O_Cytoplasm->0.447ADP_Cytoplasm+FABdna_Cytoplasm+0.447Orthophosphate_Cytoplasm
				r_1317	R01068	D-Fructose 1,6-bisphosphate <=> Glycerone phosphate + D-Glyceraldehyde 3-phosphate

## Sheet: Huly
Reactions that show significant and differential change in HuLy producing simulations wrt wild type	Kegg_Reaction ID	Reaction		Increasing fluxes as HuLy production was increased	Kegg_Reaction ID	Reaction		Reactions identified in both analysis		Genes associated with the common reactions
r_1332		30.062 h2o[c] + 0.44 gln_L[c] + 0.305 glu_L[c] + 39.172 atp[c] + 0.034 met_L[c] + 0.813 ser_L[c] + 0.508 ala_L[c] + 0.44 asp_L[c] + 0.711 gly[c] + 0.373 asn_L[c] + 0.305 arg_L[c] + 0.102 trp_L[c] + 0.508 phe_L[c] + 0.508 lys_L[c] + 0.406 tyr_L[c] + 0.745 thr_L[c] + 0.203 cys_L[c] + 0.576 leu_L[c] + 0.203 his_L[c] + 0.88 val_L[c] + 0.508 pro_L[c] + 0.542 ile_L[c] => 39.172 h[c] + 39.172 pi[c] + 39…		r_1332		30.062 h2o[c] + 0.44 gln_L[c] + 0.305 glu_L[c] + 39.172 atp[c] + 0.034 met_L[c] + 0.813 ser_L[c] + 0.508 ala_L[c] + 0.44 asp_L[c] + 0.711 gly[c] + 0.373 asn_L[c] + 0.305 arg_L[c] + 0.102 trp_L[c] + 0.508 phe_L[c] + 0.508 lys_L[c] + 0.406 tyr_L[c] + 0.745 thr_L[c] + 0.203 cys_L[c] + 0.576 leu_L[c] + 0.203 his_L[c] + 0.88 val_L[c] + 0.508 pro_L[c] + 0.542 ile_L[c] => 39.172 h[c] + 39.172 pi[c] + 39…		r_1332		PAS_chr1-4_0218
r_1333		4.342 h2o[c] + 7.444 atp[c] + 0.977 amp[c] + 0.716 ump[c] + 0.808 gmp[c] + 0.601 cmp[c] => 7.444 h[c] + 7.444 pi[c] + 7.444 adp[c] + fabRNA[c]		r_1333		4.342 h2o[c] + 7.444 atp[c] + 0.977 amp[c] + 0.716 ump[c] + 0.808 gmp[c] + 0.601 cmp[c] => 7.444 h[c] + 7.444 pi[c] + 7.444 adp[c] + fabRNA[c]		r_1333		PAS_chr1-4_0608
r_1335		0.997 rolAA[c] + 0.003 rolRNA[c] + 2.84e-005 rolDNA[c] => rol[c]		r_1335		0.997 rolAA[c] + 0.003 rolRNA[c] + 2.84e-005 rolDNA[c] => rol[c]		r_1335		PAS_chr3_0962
r_1336		rol[c] => rol[e]		r_1336		rol[c] => rol[e]		r_1336		PAS_chr4_0369
r_1337		rol[e] =>		r_1337		rol[e] =>		r_1337		PAS_chr1-1_0323
r_0238	R01618	Adenylylsulfate_Cytoplasm+ATP_Cytoplasm=Sulfate_Cytoplasm+P1,P4-Bis(5'-adenosyl)tetraphosphate_Cytoplasm		r_0469	R00858	3H+_Cytoplasm+3NADPH_Cytoplasm+Sulfite_Cytoplasm->3H2O_Cytoplasm+Hydrogensulfide_Cytoplasm+3NADP+_Cytoplasm		r_0469		PAS_chr1-3_0029
r_0469	R00858	3H+_Cytoplasm+3NADPH_Cytoplasm+Sulfite_Cytoplasm->3H2O_Cytoplasm+Hydrogensulfide_Cytoplasm+3NADP+_Cytoplasm		r_0226	R02021	3'-Phosphoadenylylsulfate_Cytoplasm+Thioredoxin_Cytoplasm->Adenosine3',5'-bisphosphate_Cytoplasm+2H+_Cytoplasm+Thioredoxindisulfide_Cytoplasm+Sulfite_Cytoplasm		r_0226		PAS_chr2-1_0547
r_1179		Sulfate_boundary=Sulfate_Extracellular		r_0922		Sulfate_Extracellular->Sulfate_Cytoplasm		r_0922		PAS_chr2-1_0637
r_0226	R02021	3'-Phosphoadenylylsulfate_Cytoplasm+Thioredoxin_Cytoplasm->Adenosine3',5'-bisphosphate_Cytoplasm+2H+_Cytoplasm+Thioredoxindisulfide_Cytoplasm+Sulfite_Cytoplasm		r_0231	R00126	ADP_Cytoplasm+ATP_Cytoplasm->Orthophosphate_Cytoplasm+P1,P4-Bis(5'-adenosyl)tetraphosphate_Cytoplasm		r_0231		PAS_chr2-2_0317
r_0922		Sulfate_Extracellular->Sulfate_Cytoplasm		r_0793	R00188	Adenosine3',5'-bisphosphate_Cytoplasm+H2O_Cytoplasm->AMP_Cytoplasm+Orthophosphate_Cytoplasm		r_0793		PAS_chr2-2_0480
r_0313	R00529	ATP_Cytoplasm+Sulfate_Cytoplasm->Adenylylsulfate_Cytoplasm+Diphosphate_Cytoplasm		r_0342	R00986	Chorismate_Cytoplasm+L-Glutamine_Cytoplasm->Anthranilate_Cytoplasm+L-Glutamate_Cytoplasm+Pyruvate_Cytoplasm		r_0342		PAS_chr3_0151
r_0231	R00126	ADP_Cytoplasm+ATP_Cytoplasm->Orthophosphate_Cytoplasm+P1,P4-Bis(5'-adenosyl)tetraphosphate_Cytoplasm		r_0559	R02722	(1S,2R)-Indoleglycerolphosphate_Cytoplasm+L-Serine_Cytoplasm->D-Glyceraldehyde3-phosphate_Cytoplasm+H2O_Cytoplasm+L-Tryptophan_Cytoplasm		r_0559		PAS_chr3_0489
r_0793	R00188	Adenosine3',5'-bisphosphate_Cytoplasm+H2O_Cytoplasm->AMP_Cytoplasm+Orthophosphate_Cytoplasm		r_0857	R03508	1-(2-Carboxyphenylamino)-1-deoxy-D-ribulose5-phosphate_Cytoplasm=CO2_Cytoplasm+H2O_Cytoplasm+(1S,2R)-Indoleglycerolphosphate_Cytoplasm		r_0857		PAS_chr3_0506
r_0342	R00986	Chorismate_Cytoplasm+L-Glutamine_Cytoplasm->Anthranilate_Cytoplasm+L-Glutamate_Cytoplasm+Pyruvate_Cytoplasm		r_0579	R03509	N-(5-Phospho-D-ribosyl)anthranilate_Cytoplasm->1-(2-Carboxyphenylamino)-1-deoxy-D-ribulose5-phosphate_Cytoplasm		r_0579		PAS_chr3_0634
r_0559	R02722	(1S,2R)-Indoleglycerolphosphate_Cytoplasm+L-Serine_Cytoplasm->D-Glyceraldehyde3-phosphate_Cytoplasm+H2O_Cytoplasm+L-Tryptophan_Cytoplasm		r_0868	R01073	5-Phospho-alpha-D-ribose1-diphosphate_Cytoplasm+Anthranilate_Cytoplasm->Diphosphate_Cytoplasm+N-(5-Phospho-D-ribosyl)anthranilate_Cytoplasm		r_0868		PAS_chr4_0294
r_0857	R03508	1-(2-Carboxyphenylamino)-1-deoxy-D-ribulose5-phosphate_Cytoplasm=CO2_Cytoplasm+H2O_Cytoplasm+(1S,2R)-Indoleglycerolphosphate_Cytoplasm		r_0575	R00734	3-(4-Hydroxyphenyl)pyruvate_Cytoplasm+L-Glutamate_Cytoplasm=2-Oxoglutarate_Cytoplasm+L-Tyrosine_Cytoplasm		r_0575		PAS_chr3_0936
r_0579	R03509	N-(5-Phospho-D-ribosyl)anthranilate_Cytoplasm->1-(2-Carboxyphenylamino)-1-deoxy-D-ribulose5-phosphate_Cytoplasm		r_0651	R01730	NADP+_Cytoplasm+Prephenate_Cytoplasm=3-(4-Hydroxyphenyl)pyruvate_Cytoplasm+CO2_Cytoplasm+H+_Cytoplasm+NADPH_Cytoplasm		r_0651		PAS_chr4_0147
r_0868	R01073	5-Phospho-alpha-D-ribose1-diphosphate_Cytoplasm+Anthranilate_Cytoplasm->Diphosphate_Cytoplasm+N-(5-Phospho-D-ribosyl)anthranilate_Cytoplasm		r_0589	R02016	H+_Cytoplasm+NADPH_Cytoplasm+Thioredoxindisulfide_Cytoplasm->NADP+_Cytoplasm+Thioredoxin_Cytoplasm		r_0589		PAS_chr2-1_0158
r_0575	R00734	3-(4-Hydroxyphenyl)pyruvate_Cytoplasm+L-Glutamate_Cytoplasm=2-Oxoglutarate_Cytoplasm+L-Tyrosine_Cytoplasm		r_0310	R02412	ATP_Cytoplasm+Shikimate_Cytoplasm->ADP_Cytoplasm+Shikimate3-phosphate_Cytoplasm		r_0310		PAS_chr3_1084
r_0651	R01730	NADP+_Cytoplasm+Prephenate_Cytoplasm=3-(4-Hydroxyphenyl)pyruvate_Cytoplasm+CO2_Cytoplasm+H+_Cytoplasm+NADPH_Cytoplasm		r_0837	R03084	3-Dehydroquinate_Cytoplasm->3-Dehydroshikimate_Cytoplasm+H2O_Cytoplasm		r_0837		PAS_chr2-1_0679
r_0590	R02016	H+_Mitochondria+NADPH_Mitochondria+Thioredoxindisulfide_Mitochondria->NADP+_Mitochondria+Thioredoxin_Mitochondria		r_0173	R01714	5-O-(1-Carboxyvinyl)-3-phosphoshikimate_Cytoplasm->Chorismate_Cytoplasm+Orthophosphate_Cytoplasm		r_0173		PAS_chr2-1_0473
r_1185		Thioredoxindisulfide_Mitochondria=Thioredoxindisulfide_Cytoplasm		r_0683	R02413	3-Dehydroshikimate_Cytoplasm+H+_Cytoplasm+NADPH_Cytoplasm->NADP+_Cytoplasm+Shikimate_Cytoplasm		r_0683
r_1183		Thioredoxin_Mitochondria=Thioredoxin_Cytoplasm		r_0117	R03083	2-Dehydro-3-deoxy-D-arabino-heptonate7-phosphate_Cytoplasm->3-Dehydroquinate_Cytoplasm+Orthophosphate_Cytoplasm		r_0117
r_0589	R02016	H+_Cytoplasm+NADPH_Cytoplasm+Thioredoxindisulfide_Cytoplasm->NADP+_Cytoplasm+Thioredoxin_Cytoplasm		r_0716	R01826	D-Erythrose4-phosphate_Cytoplasm+H2O_Cytoplasm+Phosphoenolpyruvate_Cytoplasm->2-Dehydro-3-deoxy-D-arabino-heptonate7-phosphate_Cytoplasm+Orthophosphate_Cytoplasm		r_0716
r_0835	R00667	2-Oxoglutarate_Cytoplasm+L-Ornithine_Cytoplasm=L-Glutamate_Cytoplasm+L-Glutamate5-semialdehyde_Cytoplasm		r_0641	R03460	Phosphoenolpyruvate_Cytoplasm+Shikimate3-phosphate_Cytoplasm->5-O-(1-Carboxyvinyl)-3-phosphoshikimate_Cytoplasm+Orthophosphate_Cytoplasm		r_0641
r_0310	R02412	ATP_Cytoplasm+Shikimate_Cytoplasm->ADP_Cytoplasm+Shikimate3-phosphate_Cytoplasm		r_1163		phosphatidylserine_Cytoplasm=phosphatidylserine_Mitochondria		r_1163
r_0837	R03084	3-Dehydroquinate_Cytoplasm->3-Dehydroshikimate_Cytoplasm+H2O_Cytoplasm		r_0050	R05069	(S)-2-Aceto-2-hydroxybutanoate_Mitochondria->(R)-3-Hydroxy-3-methyl-2-oxopentanoate_Mitochondria
r_0173	R01714	5-O-(1-Carboxyvinyl)-3-phosphoshikimate_Cytoplasm->Chorismate_Cytoplasm+Orthophosphate_Cytoplasm		r_0235	R02740	D-Glucose6-phosphate_Cytoplasm=D-Fructose6-phosphate_Cytoplasm
r_0683	R02413	3-Dehydroshikimate_Cytoplasm+H+_Cytoplasm+NADPH_Cytoplasm->NADP+_Cytoplasm+Shikimate_Cytoplasm		r_0343	R01715	Chorismate_Cytoplasm->Prephenate_Cytoplasm
r_0117	R03083	2-Dehydro-3-deoxy-D-arabino-heptonate7-phosphate_Cytoplasm->3-Dehydroquinate_Cytoplasm+Orthophosphate_Cytoplasm		r_0345	R01325	Citrate_Mitochondria=cis-Aconitate_Mitochondria+H2O_Mitochondria
r_0716	R01826	D-Erythrose4-phosphate_Cytoplasm+H2O_Cytoplasm+Phosphoenolpyruvate_Cytoplasm->2-Dehydro-3-deoxy-D-arabino-heptonate7-phosphate_Cytoplasm+Orthophosphate_Cytoplasm		r_0394	R01818	D-Mannose1-phosphate_Cytoplasm=D-Mannose6-phosphate_Cytoplasm
r_0641	R03460	Phosphoenolpyruvate_Cytoplasm+Shikimate3-phosphate_Cytoplasm->5-O-(1-Carboxyvinyl)-3-phosphoshikimate_Cytoplasm+Orthophosphate_Cytoplasm		r_0395	R00772	D-Mannose6-phosphate_Cytoplasm=D-Fructose6-phosphate_Cytoplasm
r_0758	R01830	D-Erythrose4-phosphate_Cytoplasm+D-Xylulose5-phosphate_Cytoplasm=D-Fructose6-phosphate_Cytoplasm+D-Glyceraldehyde3-phosphate_Cytoplasm		r_0580	R04640	5-(5-Phospho-D-ribosylaminoformimino)-1-(5-phosphoribosyl)-imidazole-4-carboxamide_Cytoplasm->N-(5'-Phospho-D-1'-ribulosylformimino)-5-amino-1-(5''-phospho-D-ribosyl)-4-imidazolecarboxamide_Cytoplasm
r_1163		phosphatidylserine_Cytoplasm=phosphatidylserine_Mitochondria		r_0952		2-Oxoglutarate_Nucleus=2-Oxoglutarate_Cytoplasm
r_1048		FMN_Mitochondria=FMN_Cytoplasm		r_0971		Acetyl-CoA_Nucleus=Acetyl-CoA_Cytoplasm
r_1051		Formate_Mitochondria=Formate_Cytoplasm		r_0980		Ammonium_Extracellular=Ammonium_Cytoplasm
r_1170		Riboflavin_Mitochondria=Riboflavin_Cytoplasm		r_0988		Oyxgen_Extracellular=Oxygen_Boundary
r_1177		Succinate_Cytoplasm=Succinate_Mitochondria		r_0989		Biotin_boundary=Biotin_Extracellular
r_1180	R03316	3-Carboxy-1-hydroxypropyl-ThPP_Mitochondria+EnzymeN6-(lipoyl)lysine_Mitochondria->S-Succinyldihydrolipoamide-E_Mitochondria+Thiamindiphosphate_Mitochondria		r_0993		CDP_Nucleus=CDP_Cytoplasm
r_0480	R00479	Isocitrate_Cytoplasm->Glyoxylate_Cytoplasm+Succinate_Cytoplasm		r_0999		CO2_Extracellular=CO2_Cytoplasm
r_0520	R00261	L-Glutamate_Cytoplasm->4-Aminobutanoate_Cytoplasm+CO2_Cytoplasm		r_1017		D-Glucose6-phosphate_Endoplasmic_reticulum=D-Glucose6-phosphate_Cytoplasm
r_0071	R01082	Fumarate_Mitochondria+H2O_Mitochondria=(S)-Malate_Mitochondria		r_1035		Ergosta-5,7,22,24(28)-tetraen-3beta-ol_Endoplasmic_reticulum=Ergosta-5,7,22,24(28)-tetraen-3beta-ol_Cytoplasm
r_0676	R02300	5,10-Methenyltetrahydrofolate_Mitochondria+H2O_Mitochondria->5-Formyltetrahydrofolate_Mitochondria		r_1054		GDP_Nucleus=GDP_Cytoplasm
r_0148	R01655	5,10-Methenyltetrahydrofolate_Mitochondria+H2O_Mitochondria=10-Formyltetrahydrofolate_Mitochondria+H+_Mitochondria		r_1058		Glyceronephosphate_Mitochondria=Glyceronephosphate_Cytoplasm
r_0155	R01220	5,10-Methylenetetrahydrofolate_Mitochondria+NADP+_Mitochondria=5,10-Methenyltetrahydrofolate_Mitochondria+NADPH_Mitochondria		r_1069		H2O_boundary=H2O_Extracellular
r_0293	R02649	ATP_Mitochondria+N-Acetyl-L-glutamate_Mitochondria->ADP_Mitochondria+N-Acetyl-glutamyl5-phosphate_Mitochondria		r_1134		Malonyl-CoA_peroxisome=Malonyl-CoA_Cytoplasm
r_0301	R02324	ATP_Mitochondria+Nicotinamide-beta-riboside_Mitochondria->ADP_Mitochondria+NicotinamideD-ribonucleotide_Mitochondria		r_1144		NADH_Endoplasmic_reticulum=NADH_Cytoplasm
r_0309	R00549	ATP_Mitochondria+Riboflavin_Mitochondria->ADP_Mitochondria+FMN_Mitochondria		r_1148		O-Acetylcarnitine_Cytoplasm=O-Acetylcarnitine_Mitochondria
r_0329	R10092	CO2_Mitochondria+H2O_Mitochondria=Bicarbonate_Mitochondria+H+_Mitochondria		r_1151		Octadecanoyl-CoA_Cytoplasm=Octadecanoyl-CoA_Peroxisome
r_0582	R02283	L-Glutamate_Mitochondria+N-Acetyl-L-glutamate5-semialdehyde_Mitochondria->2-Oxoglutarate_Mitochondria+N-Acetylornithine_Mitochondria		r_1152		Orthophosphate_boundary=Orthophosphate_Extracellular
r_0583	R02282	L-Glutamate_Mitochondria+N-Acetylornithine_Mitochondria=L-Ornithine_Mitochondria+N-Acetyl-L-glutamate_Mitochondria		r_1157		Oxygen_Endoplasmic_reticulum=Oxygen_Cytoplasm
r_0596	R02323	NicotinamideD-ribonucleotide_Mitochondria+H2O_Mitochondria->Nicotinamide-beta-riboside_Mitochondria+Orthophosphate_Mitochondria		r_1164		Phosphatidylserine_Golgi_apparatus=Phosphatidylserine_Cytoplasm
r_0836	R02570	Succinyl-CoA_Mitochondria+EnzymeN6-(dihydrolipoyl)lysine_Mitochondria=CoA_Mitochondria+S-Succinyldihydrolipoamide-E_Mitochondria		r_1184		Thioredoxin_Nucleus=Thioredoxin_Cytoplasm
r_1064		H+_Cytoplasm+L-Ornithine_Mitochondria=H+_Mitochondria+L-Ornithine_Cytoplasm		r_0234	R00959	D-Glucose1-phosphate_Cytoplasm=D-Glucose6-phosphate_Cytoplasm
r_0721	R01626	Acyl-carrierprotein_Mitochondria+Malonyl-CoA_Mitochondria=CoA_Mitochondria+Malonyl-[acp]_Mitochondria		r_0037	R03444	(2R)-homocitrate_Mitochondria=H2O_Mitochondria+Homo-cis-aconitate_Mitochondria
r_0723	R01648	2-Oxoglutarate_Cytoplasm+4-Aminobutanoate_Cytoplasm->L-Glutamate_Cytoplasm+Succinatesemialdehyde_Cytoplasm		r_0079	R04209	1-(5-Phospho-D-ribosyl)-5-amino-4-imidazolecarboxylate_Cytoplasm=Aminoimidazoleribotide_Cytoplasm+CO2_Cytoplasm
r_0689	R00842	Glyceronephosphate_Mitochondria+H+_Mitochondria+NADH_Mitochondria->NAD+_Mitochondria+sn-Glycerol3-phosphate_Mitochondria		r_0103	R01086	N-(L-Arginino)succinate_Cytoplasm->Fumarate_Cytoplasm+L-Arginine_Cytoplasm
r_0167	R02301	5-Formyltetrahydrofolate_Mitochondria+ATP_Mitochondria+H+_Mitochondria->5,10-Methenyltetrahydrofolate_Mitochondria+ADP_Mitochondria+Orthophosphate_Mitochondria		r_0555	r00590	L-Serine_Mitochondria->Dehydroalanine_Mitochondria+H2O_Mitochondria
r_0420	R00943	ATP_Mitochondria+Formate_Mitochondria+Tetrahydrofolate_Mitochondria->10-Formyltetrahydrofolate_Mitochondria+ADP_Mitochondria+Orthophosphate_Mitochondria		r_0767	R05070	(R)-2,3-Dihydroxy-3-methylpentanoate_Mitochondria->(S)-3-Methyl-2-oxopentanoicacid_Mitochondria+H2O_Mitochondria
r_0588	R03443	H+_Mitochondria+N-Acetyl-glutamyl5-phosphate_Mitochondria+NADPH_Mitochondria->N-Acetyl-L-glutamate5-semialdehyde_Mitochondria+NADP+_Mitochondria+Orthophosphate_Mitochondria		r_0820	R01652	(2S)-2-Isopropyl-3-oxosuccinate_Cytoplasm->4-Methyl-2-oxopentanoate_Cytoplasm+CO2_Cytoplasm
r_0702	R00714	H2O_Cytoplasm+NADP+_Cytoplasm+Succinatesemialdehyde_Cytoplasm->2H+_Cytoplasm+NADPH_Cytoplasm+Succinate_Cytoplasm		r_0848	R03457	D-erythro-1-(Imidazol-4-yl)glycerol3-phosphate_Cytoplasm->3-(Imidazol-4-yl)-2-oxopropylphosphate_Cytoplasm+H2O_Cytoplasm
r_0760	R00742	Acetyl-CoA_Mitochondria+ATP_Mitochondria+Bicarbonate_Mitochondria->ADP_Mitochondria+Malonyl-CoA_Mitochondria+Orthophosphate_Mitochondria		r_1197	R03314	L-Glutamate5-semialdehyde_Cytoplasm=(S)-1-Pyrroline-5-carboxylate_Cytoplasm+H2O_Cytoplasm
r_0699	R00405	ATP_Mitochondria+CoA_Mitochondria+Succinate_Mitochondria=ADP_Mitochondria+Orthophosphate_Mitochondria+Succinyl-CoA_Mitochondria		r_0554	R00220	L-Serine_Cytoplasm=Ammonium_Cytoplasm+Pyruvate_Cytoplasm
r_1257	r00621	2-Oxoglutarate_Mitochondria+Thiamindiphosphate_Mitochondria->3-Carboxy-1-hydroxypropyl-ThPP_Mitochondria+CO2_Mitochondria		r_0565	R00996	L-Threonine_Mitochondria->2-Oxobutanoate_Mitochondria+Ammonium_Mitochondria
r_1347	R00281	h_mitochondria + nadh_mitochondria+Ubiquinone-6_mitochondria-> nad_mitochondria + Ubiquinol-6_mitochondria		r_0661	R00006	2Pyruvate_Mitochondria->2-Acetolactate_Mitochondria+CO2_Mitochondria
				r_0070	R01082	Fumarate_Cytoplasm+H2O_Cytoplasm=(S)-Malate_Cytoplasm
				r_0080	R04037	H2O_Cytoplasm+Phosphoribosyl-AMP_Cytoplasm->5-(5-Phospho-D-ribosylaminoformimino)-1-(5-phosphoribosyl)-imidazole-4-carboxamide_Cytoplasm
				r_0089	R02111	Glycogen_Cytoplasm+Orthophosphate_Cytoplasm->D-Glucose1-phosphate_Cytoplasm
				r_0198	R00238	Acetoacetyl-CoA_Cytoplasm+CoA_Cytoplasm=2Acetyl-CoA_Cytoplasm
				r_0466	R04371	H2O_Mitochondria+Homo-cis-aconitate_Mitochondria=Homoisocitrate_Mitochondria
				r_0474	R01127	H2O_Cytoplasm+IMP_Cytoplasm=1-(5'-Phosphoribosyl)-5-formamido-4-imidazolecarboxamide_Cytoplasm
				r_0081	R01071	5-Phospho-alpha-D-ribose1-diphosphate_Cytoplasm+ATP_Cytoplasm->1-(5-Phospho-D-ribosyl)-ATP_Cytoplasm+Diphosphate_Cytoplasm
				r_0116	R08698	Dehydroalanine_Mitochondria+H2O_Mitochondria->Pyruvate_Mitochondria+Ammonium_Mitochondria
				r_0199	R02396	Acetyl-CoA_Cytoplasm+Carnitine_Cytoplasm->CoA_Cytoplasm+O-Acetylcarnitine_Cytoplasm
				r_0201	R02396	CoA_Mitochondria+O-Acetylcarnitine_Mitochondria=Acetyl-CoA_Mitochondria+Carnitine_Mitochondria
				r_0245	R01514	ATP_Cytoplasm+D-Glycerate_Cytoplasm=ADP_Cytoplasm+3-Phospho-D-glycerate_Cytoplasm
				r_0262	R00509	Adenylylsulfate_Cytoplasm+ATP_Cytoplasm->3'-Phosphoadenylylsulfate_Cytoplasm+ADP_Cytoplasm
				r_0270	R01547	ATP_Cytoplasm+dAMP_Cytoplasm=ADP_Cytoplasm+dADP_Cytoplasm
				r_0276	R02090	ATP_Cytoplasm+dGMP_Cytoplasm=ADP_Cytoplasm+dGDP_Cytoplasm
				r_0283	R02331	ATP_Cytoplasm+dUDP_Cytoplasm=ADP_Cytoplasm+dUTP_Cytoplasm
				r_0284	R02098	ATP_Cytoplasm+dUMP_Cytoplasm=ADP_Cytoplasm+dUDP_Cytoplasm
				r_0327	R01398	Carbamoylphosphate_Cytoplasm+L-Ornithine_Cytoplasm->L-Citrulline_Cytoplasm+Orthophosphate_Cytoplasm
				r_0362	R01138	dATP_Cytoplasm+Pyruvate_Cytoplasm=dADP_Cytoplasm+Phosphoenolpyruvate_Cytoplasm
				r_0409	R02100	dUTP_Cytoplasm+H2O_Cytoplasm->Diphosphate_Cytoplasm+dUMP_Cytoplasm
				r_0449	R00430	GTP_Cytoplasm+Pyruvate_Cytoplasm=GDP_Cytoplasm+Phosphoenolpyruvate_Cytoplasm
				r_0489	R00258	2-Oxoglutarate_Mitochondria+L-Alanine_Mitochondria->L-Glutamate_Mitochondria+Pyruvate_Mitochondria
				r_0535	R03013	H2O_Cytoplasm+L-Histidinolphosphate_Cytoplasm->L-Histidinol_Cytoplasm+Orthophosphate_Cytoplasm
				r_0560	R00585	L-Serine_Cytoplasm+Pyruvate_Cytoplasm=Hydroxypyruvate_Cytoplasm+L-Alanine_Cytoplasm
				r_0577	R01214	3-Methyl-2-oxobutanoicacid_Mitochondria+L-Glutamate_Mitochondria->2-Oxoglutarate_Mitochondria+L-Valine_Mitochondria
				r_0606	R01287	Hydrogensulfide_Cytoplasm+O-Acetyl-L-homoserine_Cytoplasm->Acetate_Cytoplasm+L-Homocysteine_Cytoplasm
				r_0618	R00582	H2O_Cytoplasm+O-Phospho-L-serine_Cytoplasm->L-Serine_Cytoplasm+Orthophosphate_Cytoplasm
				r_0643	R04035	1-(5-Phospho-D-ribosyl)-ATP_Cytoplasm+H2O_Cytoplasm=Diphosphate_Cytoplasm+Phosphoribosyl-AMP_Cytoplasm
				r_0681	R01641	D-Ribose5-phosphate_Cytoplasm+D-Xylulose5-phosphate_Cytoplasm=D-Glyceraldehyde3-phosphate_Cytoplasm+Sedoheptulose7-phosphate_Cytoplasm
				r_0688	R00848	FAD_Mitochondria+sn-Glycerol3-phosphate_Mitochondria=FADH2_Mitochondria+Glyceronephosphate_Mitochondria
				r_0771	R01939	2-Oxoadipate_Cytoplasm+L-Glutamate_Cytoplasm=2-Oxoglutarate_Cytoplasm+L-2-Aminoadipate_Cytoplasm
				r_0791	R01665	ATP_Cytoplasm+dCMP_Cytoplasm=ADP_Cytoplasm+dCDP_Cytoplasm
				r_0792	R00158	ATP_Cytoplasm+UMP_Cytoplasm=ADP_Cytoplasm+UDP_Cytoplasm
				r_0797	R03243	3-(Imidazol-4-yl)-2-oxopropylphosphate_Cytoplasm+L-Glutamate_Cytoplasm->2-Oxoglutarate_Cytoplasm+L-Histidinolphosphate_Cytoplasm
				r_0808	R01137	ATP_Cytoplasm+dADP_Cytoplasm=ADP_Cytoplasm+dATP_Cytoplasm
				r_0833	R00239	ATP_Cytoplasm+L-Glutamate_Cytoplasm->ADP_Cytoplasm+N-Acetyl-glutamyl5-phosphate_Cytoplasm
				r_0839	R04173	3-Phosphonooxypyruvate_Cytoplasm+L-Glutamate_Cytoplasm->2-Oxoglutarate_Cytoplasm+O-Phospho-L-serine_Cytoplasm
				r_0016	R04534	(3R)-3-Hydroxydecanoyl-[acp]_Cytoplasm+NADP+_Cytoplasm=3-Oxodecanoyl-[acp]_Cytoplasm+NADPH_Cytoplasm
				r_0049	R04673	2-(alpha-Hydroxyethyl)thiaminediphosphate_Mitochondria+2-Oxobutanoate_Mitochondria->(S)-2-Aceto-2-hydroxybutanoate_Mitochondria+Thiamindiphosphate_Mitochondria
				r_0206	R01776	Acetyl-CoA_Cytoplasm+L-Homoserine_Cytoplasm->CoA_Cytoplasm+O-Acetyl-L-homoserine_Cytoplasm
				r_0680	R01827	D-Glyceraldehyde3-phosphate_Cytoplasm+Sedoheptulose7-phosphate_Cytoplasm=D-Fructose6-phosphate_Cytoplasm+D-Erythrose4-phosphate_Cytoplasm
				r_0701	R02164	Succinate_Mitochondria+Ubiquinone-6_Mitochondria=Fumarate_Mitochondria+Ubiquinol-6_Mitochondria
				r_0663	R00014	Pyruvate_Mitochondria+Thiamindiphosphate_Mitochondria->2-(alpha-Hydroxyethyl)thiaminediphosphate_Mitochondria+CO2_Mitochondria
				r_0279	R01049	D-Ribose5-phosphate_Cytoplasm+ATP_Cytoplasm=5-Phospho-alpha-D-ribose1-diphosphate_Cytoplasm+AMP_Cytoplasm
				r_0003	R04426	(2R,3S)-3-Isopropylmalate_Cytoplasm+NAD+_Cytoplasm->(2S)-2-Isopropyl-3-oxosuccinate_Cytoplasm+H+_Cytoplasm+NADH_Cytoplasm
				r_0152	R00945	L-Serine_Mitochondria+Tetrahydrofolate_Mitochondria=5,10-Methylenetetrahydrofolate_Mitochondria+Glycine_Mitochondria+H2O_Mitochondria
				r_0163	R00939	NADP+_Cytoplasm+Tetrahydrofolate_Cytoplasm=Dihydrofolate_Cytoplasm+H+_Cytoplasm+NADPH_Cytoplasm
				r_0534	R03012	L-Histidinol_Cytoplasm+NAD+_Cytoplasm->L-Histidinal_Cytoplasm+NADH_Cytoplasm+H+_Cytoplasm
				r_0796	R01513	3-Phospho-D-glycerate_Cytoplasm+NAD+_Cytoplasm->3-Phosphonooxypyruvate_Cytoplasm+H+_Cytoplasm+NADH_Cytoplasm
				r_0004	R04533	(3R)-3-Hydroxybutanoyl-[acp]_Cytoplasm+NADP+_Cytoplasm=Acetoacetyl-[acp]_Cytoplasm+H+_Cytoplasm+NADPH_Cytoplasm
				r_0020	R04953	(R)-3-Hydroxyhexanoyl-[acp]_Cytoplasm+NADP+_Cytoplasm=3-Oxohexanoyl-[acp]_Cytoplasm+H+_Cytoplasm+NADPH_Cytoplasm
				r_0022	R04536	(3R)-3-Hydroxyoctanoyl-[acp]_Cytoplasm+NADP+_Cytoplasm=3-Oxooctanoyl-[acp]_Cytoplasm+H+_Cytoplasm+NADPH_Cytoplasm
				r_0028	R04543	(3R)-3-Hydroxypalmitoyl-[acp]_Cytoplasm+NADP+_Cytoplasm=3-Oxohexadecanoyl-[acp]_Cytoplasm+H+_Cytoplasm+NADPH_Cytoplasm
				r_0030	R04566	(3R)-3-Hydroxytetradecanoyl-[acp]_Cytoplasm+NADP+_Cytoplasm=3-Oxotetradecanoyl-[acp]_Cytoplasm+H+_Cytoplasm+NADPH_Cytoplasm
				r_0073	R00342	(S)-Malate_Mitochondria+NAD+_Mitochondria=H+_Mitochondria+NADH_Mitochondria+Oxaloacetate_Mitochondria
				r_0322	R04430	Butyryl-[acp]_Cytoplasm+NADP+_Cytoplasm=But-2-enoyl-[acp]_Cytoplasm+H+_Cytoplasm+NADPH_Cytoplasm
				r_0368	R04962	Decanoyl-[acp]_Cytoplasm+NADP+_Cytoplasm=H+_Cytoplasm+NADPH_Cytoplasm+trans-Dec-2-enoyl-[acp]_Cytoplasm
				r_0396	R04725	Dodecanoyl-[acp]_Cytoplasm+NADP+_Cytoplasm=H+_Cytoplasm+NADPH_Cytoplasm+trans-Dodec-2-enoyl-[acp]_Cytoplasm
				r_0454	R04970	Hexadecanoyl-[acp]_Cytoplasm+NADP+_Cytoplasm=H+_Cytoplasm+NADPH_Cytoplasm+trans-Hexadec-2-enoyl-[acp]_Cytoplasm
				r_0460	R04956	Hexanoyl-[acp]_Cytoplasm+NADP+_Cytoplasm=H+_Cytoplasm+NADPH_Cytoplasm+trans-Hex-2-enoyl-[acp]_Cytoplasm
				r_0611	R04959	NADP+_Cytoplasm+Octanoyl-[acp]_Cytoplasm=H+_Cytoplasm+NADPH_Cytoplasm+trans-Oct-2-enoyl-[acp]_Cytoplasm
				r_1199	R04967	NADP+_Cytoplasm+Tetradecanoyl-[acp]_Cytoplasm=H+_Cytoplasm+NADPH_Cytoplasm+trans-Tetradec-2-enoyl-[acp]_Cytoplasm
				r_0018	R04964	(R)-3-Hydroxydodecanoyl-[acp]_Cytoplasm+NADP+_Cytoplasm=3-Oxododecanoyl-[acp]_Cytoplasm+H+_Cytoplasm+NADPH_Cytoplasm
				r_0878	R04558	N-(5'-Phospho-D-1'-ribulosylformimino)-5-amino-1-(5''-phospho-D-ribosyl)-4-imidazolecarboxamide_Cytoplasm+L-Glutamine_Cytoplasm->1-(5'-Phosphoribosyl)-5-amino-4-imidazolecarboxamide_Cytoplasm+D-erythro-1-(Imidazol-4-yl)glycerol3-phosphate_Cytoplasm+H+_Cytoplasm+L-Glutamate_Cytoplasm
				r_0036	R05068	(R)-3-Hydroxy-3-methyl-2-oxopentanoate_Mitochondria+H+_Mitochondria+NADPH_Mitochondria->(R)-2,3-Dihydroxy-3-methylpentanoate_Mitochondria+NADP+_Mitochondria
				r_0158	R00936	Dihydrofolate_Mitochondria+H+_Mitochondria+NADH_Mitochondria=NAD+_Mitochondria+Tetrahydrofolate_Mitochondria
				r_0552	R01251	(S)-1-Pyrroline-5-carboxylate_Cytoplasm+2H+_Cytoplasm+NADPH_Cytoplasm->L-Proline_Cytoplasm+NADP+_Cytoplasm
				r_0690	R00842	Glyceronephosphate_Cytoplasm+H+_Cytoplasm+NADH_Cytoplasm=NAD+_Cytoplasm+sn-Glycerol3-phosphate_Cytoplasm
				r_0781	R01213	3-Methyl-2-oxobutanoicacid_Cytoplasm+Acetyl-CoA_Cytoplasm+H2O_Cytoplasm->(2S)-2-Isopropylmalate_Cytoplasm+CoA_Cytoplasm
				r_0194	R00271	2-Oxoglutarate_Mitochondria+Acetyl-CoA_Mitochondria+H2O_Mitochondria->(2R)-homocitrate_Mitochondria+CoA_Mitochondria
				r_0170	R01224	5,10-Methylenetetrahydrofolate_Cytoplasm+H+_Cytoplasm+NADPH_Cytoplasm->5-Methyltetrahydrofolate_Cytoplasm+NADP+_Cytoplasm
				r_0508	R01954	ATP_Cytoplasm+L-Aspartate_Cytoplasm+L-Citrulline_Cytoplasm->AMP_Cytoplasm+Diphosphate_Cytoplasm+N-(L-Arginino)succinate_Cytoplasm
				r_0522	R00253	Ammonium_Cytoplasm+ATP_Cytoplasm+L-Glutamate_Cytoplasm->ADP_Cytoplasm+L-Glutamine_Cytoplasm+Orthophosphate_Cytoplasm
				r_0527	R03313	H+_Cytoplasm+N-Acetyl-glutamyl5-phosphate_Cytoplasm+NADPH_Cytoplasm->L-Glutamate5-semialdehyde_Cytoplasm+NADP+_Cytoplasm+Orthophosphate_Cytoplasm
				r_0530	R01163	H2O_Cytoplasm+L-Histidinal_Cytoplasm+NAD+_Cytoplasm->H+_Cytoplasm+L-Histidine_Cytoplasm+NADH_Cytoplasm
				r_0041	R02082	(R)-Mevalonate_Cytoplasm+CoA_Cytoplasm+2NADP+_Cytoplasm=(S)-3-Hydroxy-3-methylglutaryl-CoA_Cytoplasm+2H+_Cytoplasm+2NADPH_Cytoplasm
				r_0623	R01280	ATP_Peroxisome+CoA_Peroxisome+Hexadecanoate(n-C16:0)_Peroxisome=AMP_Peroxisome+Diphosphate_Peroxisome+Palmitoyl-CoA_Peroxisome
				r_0381	R01752	D-Glyceraldehyde_Cytoplasm+NAD+_Cytoplasm+H2O_Cytoplasm=D-Glycerate_Cytoplasm+NADH_Cytoplasm+H+_Cytoplasm
				r_0585	R00715	H2O_Cytoplasm+N6-(L-1,3-Dicarboxypropyl)-L-lysine_Cytoplasm+NAD+_Cytoplasm=2-Oxoglutarate_Cytoplasm+H+_Cytoplasm+L-Lysine_Cytoplasm+NADH_Cytoplasm
				r_0660	R00344	ATP_Cytoplasm+Bicarbonate_Cytoplasm+Pyruvate_Cytoplasm->ADP_Cytoplasm+H+_Cytoplasm+Oxaloacetate_Cytoplasm+Orthophosphate_Cytoplasm
				r_0525	R00248	2-Oxoglutarate_Cytoplasm+Ammonium_Cytoplasm+H+_Cytoplasm+NADPH_Cytoplasm=H2O_Cytoplasm+L-Glutamate_Cytoplasm+NADP+_Cytoplasm
				r_0586	R02315	H+_Cytoplasm+L-2-Aminoadipate6-semialdehyde_Cytoplasm+L-Glutamate_Cytoplasm+NADPH_Cytoplasm=H2O_Cytoplasm+N6-(L-1,3-Dicarboxypropyl)-L-lysine_Cytoplasm+NADP+_Cytoplasm
				r_0502	R00578	ATP_Cytoplasm+H2O_Cytoplasm+L-Aspartate_Cytoplasm+L-Glutamine_Cytoplasm->AMP_Cytoplasm+Diphosphate_Cytoplasm+L-Asparagine_Cytoplasm+L-Glutamate_Cytoplasm
				r_0453	R00575	2ATP_Cytoplasm+Bicarbonate_Cytoplasm+H2O_Cytoplasm+L-Glutamine_Cytoplasm->2ADP_Cytoplasm+Carbamoylphosphate_Cytoplasm+L-Glutamate_Cytoplasm+Orthophosphate_Cytoplasm
				r_0650	R01373	Prephenate_Cytoplasm->CO2_Cytoplasm+H2O_Cytoplasm+Phenylpyruvate_Cytoplasm
				r_0924	0	UDP-glucose_Cytoplasm->Glycogen_Cytoplasm+H+_Cytoplasm+UDP_Cytoplasm
				r_1259	R01934	Homoisocitrate_Mitochondria+NAD+_Mitochondria=2-Oxoadipate_Mitochondria+CO2_Mitochondria+NADH_Mitochondria+H+_Mitochondria
				r_1260	0	S-malate_Cytoplasm+2-Oxoadipate_Mitochondria->2-Oxoadipate_Cytoplasm+S-malate_Mitochondria
				r_1262	R03098	L-2-Aminoadipate_Cytoplasm+ATP_Cytoplasm->L-2-Aminoadipate adenylate_Cytoplasm+Diphosphate_Cytoplasm
				r_1263	R04863	L-2-Aminoadipate adenylate_Cytoplasm+Holo-Lys2_Cytoplasm->alpha-Aminoadipoyl-S-acyl enzyme_Cytoplasm+AMP_Cytoplasm
				r_1264	R04390	alpha-Aminoadipoyl-S-acyl enzyme_Cytoplasm+NADPH_Cytoplasm+H+_Cytoplasm->L-2-Aminoadipate 6-semialdehyde_Cytoplasm+Holo-Lys2_Cytoplasm+NADP+_Cytoplasm
				r_1270	R00946	5-Methyltetrahydrofolate_Cytoplasm+L-Homocysteine_Cytoplasm->Tetrahydrofolate_Cytoplasm+L-Methionine_Cytoplasm
				r_1274	r03051	2-Acetolactate + NADPH + H+ <=> 2,3-Dihydroxy-3-methylbutanoate + NADP+
				r_1275	r01209	2,3-Dihydroxy-3-methylbutanoate <=> 3-Methyl-2-oxobutanoic acid + H2O
				r_1283		L-serine_Cytoplasm=L-serine_Mitochondria
				r_1315	r00756	ATP + D-Fructose 6-phosphate <=> ADP + D-Fructose 1,6-bisphosphate
				r_1317	R01068	D-Fructose 1,6-bisphosphate <=> Glycerone phosphate + D-Glyceraldehyde 3-phosphate
				r_1334		7.838 h2o[c] + 11.104 atp[c] + 0.754 damp[c] + 1.028 dtmp[c] + 0.851 dcmp[c] + 0.633 dgmp[c] => 11.104 h[c] + 11.104 pi[c] + 11.104 adp[c] + fabDNA[c]

## Sheet: Fab vs Huly
Reactions that show significant and differential change in Fab-producing simulations wrt HuLy-producing simulations	Kegg_Reaction ID	Reaction		Genes associated with those reactions
r_1332		30.062 h2o[c] + 0.44 gln_L[c] + 0.305 glu_L[c] + 39.172 atp[c] + 0.034 met_L[c] + 0.813 ser_L[c] + 0.508 ala_L[c] + 0.44 asp_L[c] + 0.711 gly[c] + 0.373 asn_L[c] + 0.305 arg_L[c] + 0.102 trp_L[c] + 0.508 phe_L[c] + 0.508 lys_L[c] + 0.406 tyr_L[c] + 0.745 thr_L[c] + 0.203 cys_L[c] + 0.576 leu_L[c] + 0.203 his_L[c] + 0.88 val_L[c] + 0.508 pro_L[c] + 0.542 ile_L[c] => 39.172 h[c] + 39.172 pi[c] + 39…		PAS_chr3_0962
r_1333		4.342 h2o[c] + 7.444 atp[c] + 0.977 amp[c] + 0.716 ump[c] + 0.808 gmp[c] + 0.601 cmp[c] => 7.444 h[c] + 7.444 pi[c] + 7.444 adp[c] + fabRNA[c]		PAS_chr4_0369
r_1335		0.997 rolAA[c] + 0.003 rolRNA[c] + 2.84e-005 rolDNA[c] => rol[c]		PAS_chr1-1_0323
r_1336		rol[c] => rol[e]		PAS_chr1-3_0029
r_1337		rol[e] =>		PAS_chr1-4_0253
r_0235	R02740	D-Glucose6-phosphate_Cytoplasm=D-Fructose6-phosphate_Cytoplasm		PAS_chr3_0151
r_1299		39.388ATP_Cytoplasm+0.602Glycine_Cytoplasm+39.388H2O_Cytoplasm+0.559L-Alanine_Cytoplasm+0.43L-Arginine_Cytoplasm+0.25L-Asparagine_Cytoplasm+0.387L-Aspartate_Cytoplasm+0.25L-Cysteine_Cytoplasm+0.473L-Glutamate_Cytoplasm+0.559L-Glutamine_Cytoplasm+0.72L-Histidine_Cytoplasm+0.25L-Isoleucine_Cytoplasm+0.774L-Leucine_Cytoplasm+0.387L-Lysine_Cytoplasm+0.043L-Methionine_Cytoplasm+0.387L-Phenylalanine_Cy…		PAS_chr3_0456
r_1300		0.737AMP_Cytoplasm+7.374ATP_Cytoplasm+0.569CMP_Cytoplasm+0.584GMP_Cytoplasm+7.374H2O_Cytoplasm+0.82UMP_Cytoplasm->7.374ADP_Cytoplasm+FABrna_Cytoplasm+7.374Orthophosphate_Cytoplasm		PAS_chr3_0489
r_1302		0.997FABaa_Cytoplasm+0.000028FABdna_Cytoplasm+0.0029FABrna_Cytoplasm+->FAB_Cytoplasm		PAS_chr3_0634
r_1303		FAB_Cytoplasm->FAB_Extracellular		PAS_chr4_0294
r_1304		FAB_Extracellular->FAB_Boundary		PAS_chr2-1_0158
r_0868	R01073	5-Phospho-alpha-D-ribose1-diphosphate_Cytoplasm+Anthranilate_Cytoplasm->Diphosphate_Cytoplasm+N-(5-Phospho-D-ribosyl)anthranilate_Cytoplasm		PAS_chr3_1084
r_0857	R03508	1-(2-Carboxyphenylamino)-1-deoxy-D-ribulose5-phosphate_Cytoplasm=CO2_Cytoplasm+H2O_Cytoplasm+(1S,2R)-Indoleglycerolphosphate_Cytoplasm		PAS_chr2-1_0679
r_0579	R03509	N-(5-Phospho-D-ribosyl)anthranilate_Cytoplasm->1-(2-Carboxyphenylamino)-1-deoxy-D-ribulose5-phosphate_Cytoplasm
r_0559	R02722	(1S,2R)-Indoleglycerolphosphate_Cytoplasm+L-Serine_Cytoplasm->D-Glyceraldehyde3-phosphate_Cytoplasm+H2O_Cytoplasm+L-Tryptophan_Cytoplasm
r_0342	R00986	Chorismate_Cytoplasm+L-Glutamine_Cytoplasm->Anthranilate_Cytoplasm+L-Glutamate_Cytoplasm+Pyruvate_Cytoplasm
r_0313	R00529	ATP_Cytoplasm+Sulfate_Cytoplasm->Adenylylsulfate_Cytoplasm+Diphosphate_Cytoplasm
r_0231	R00126	ADP_Cytoplasm+ATP_Cytoplasm->Orthophosphate_Cytoplasm+P1,P4-Bis(5'-adenosyl)tetraphosphate_Cytoplasm
r_0238	R01618	Adenylylsulfate_Cytoplasm+ATP_Cytoplasm=Sulfate_Cytoplasm+P1,P4-Bis(5'-adenosyl)tetraphosphate_Cytoplasm
r_1179		Sulfate_boundary=Sulfate_Extracellular
r_0226	R02021	3'-Phosphoadenylylsulfate_Cytoplasm+Thioredoxin_Cytoplasm->Adenosine3',5'-bisphosphate_Cytoplasm+2H+_Cytoplasm+Thioredoxindisulfide_Cytoplasm+Sulfite_Cytoplasm
r_0922		Sulfate_Extracellular->Sulfate_Cytoplasm
r_0469	R00858	3H+_Cytoplasm+3NADPH_Cytoplasm+Sulfite_Cytoplasm->3H2O_Cytoplasm+Hydrogensulfide_Cytoplasm+3NADP+_Cytoplasm
