# Supplementary material for: Process development for the continuous production of heterologous proteins by the industrial yeast, Komagataella phaffii
Source: Biotechnol Bioeng. 2018 Oct 24;115(12):2962–73. doi: 10.1002/bit.26846 (PMC6283250; doi:10.1002/bit.26846)
Supplement: Supplementary file 5 — Supporting information [file BIT-115-2962-s005.xlsx]

## Sheet: Sheet2
Ranking	WT_SS	WT_SM	T70_SS	T70_SM	I56_SS	I56_SM	vector_SS	vector_SM
1	Pipas_chr1-4_0586	Pipas_chr1-4_0586	Pipas_chr1-4_0586	Pipas_chr1-4_0586	Pipas_chr1-4_0586	Pipas_chr1-4_0586	Pipas_chr1-4_0586	Pipas_chr1-4_0586
2	Pipas_FragB_0052	Pipas_FragB_0052	Pipas_chr3_0030	Pipas_FragB_0052	Pipas_chr3_0030	Pipas_chr3_0030	Pipas_chr3_0030	Pipas_FragB_0052
3	Pipas_chr3_0030	Pipas_chr3_0030	Pipas_FragB_0052	Pipas_chr4_0821	Pipas_FragB_0052	Pipas_FragB_0052	Pipas_FragB_0052	Pipas_chr4_0516
4	Pipas_chr4_0883	Pipas_chr4_0516	Pipas_chr2-1_0072	Pipas_chr3_0932	Pipas_chr4_0883	Pipas_chr4_0516	Pipas_chr4_0883	Pipas_chr3_0030
5	Pipas_chr2-1_0072	Pipas_chr2-2_0131	Pipas_chr4_0883	Pipas_chr2-2_0131	Pipas_chr2-1_0072	Pipas_chr2-2_0131	Pipas_chr1-1_0479	Pipas_chr2-1_0437
